# Supplementary material for: Diabetic ketoacidosis in patients with SARS-CoV-2: a systematic review and meta-analysis
Source: Diabetol Metab Syndr. 2021 Oct 26;13:120. doi: 10.1186/s13098-021-00740-6 (PMC8547563; doi:10.1186/s13098-021-00740-6)
Supplement: Supplementary file 2 — Additional file 2. Search outcomes of all studies found via electronic search databases. [file 13098_2021_740_MOESM2_ESM.xlsx]

## Sheet: all studies
Diabetic ketoacidosis. Nature reviews Disease primers. 2020;6(1):41.
Recommendations on the Proper Use of SGLT2 Inhibitors. Journal of diabetes investigation. 2020;11(1):257-61.
Baseline incidence of meningitis, malaria, mortality and other health outcomes in infants and young sub-Saharan African children prior to the introduction of the RTS,S/AS01(E) malaria vaccine. Malaria journal. 2021;20(1):197.
Aabdi M, Aarab A. New-Onset Diabetes in Children during COVID-19: Clinical Case Report. 2021;2021:6654019.
Aarthy R, Aston-Mourney K, Mikocka-Walus A, Radha V, Amutha A, Anjana RM, Unnikrishnan R, Mohan V. Clinical features, complications and treatment of rarer forms of maturity-onset diabetes of the young (MODY) - A review. Journal of diabetes and its complications. 2021;35(1):107640.
Ababulgu RZ, Tesfaye BT. Characteristics and Outcomes of Children with Type-I Diabetes Mellitus Hospitalized for Ketoacidosis. Current diabetes reviews. 2020;16(7):779-86.
Abd El-Aziz AH.
Abdel-Latif MA.
Abdul-Wahab AL, Xu SFB.
Abraham S. Rapid resolution of life-threatening hyperkalaemia in diabetic ketoacidosis with intensive insulin therapy. Clinical case reports. 2021;14(3).
Abramo TJ, Szlam S, Hargrave H, Harris ZL, Williams A, Meredith M, Hedrick M, Hu Z, Nick T, Gonzalez CV. Bihemispheric Cerebral Oximetry Monitoring's Functionality in Suspected Cerebral Edema Diabetic Ketoacidosis With Therapeutic 3% Hyperosmolar Therapy in a Pediatric Emergency Department. Pediatric emergency care. 2020.
Abuelo A, Wisnieski L, Brown JL, Sordillo LM. Rumination time around dry-off relative to the development of diseases in early-lactation cows. Journal of dairy science. 2021;104(5):5909-20.
Accili D. Can COVID-19 cause diabetes? Nature metabolism. 2021;3(2):123-5.
Adeniji EO, Ajite AB.
Adeniyi AT.
Adeyinka A, Kondamudi NP. Hyperosmolar Hyperglycemic Nonketotic Coma. StatPearls. Treasure Island (FL): StatPearls Publishing
Adler AI, Cronshaw J, Prescott C, Patel S, Donegan E, Hayre J. NICE guidance on sotagliflozin for type 1 diabetes. The lancet Diabetes & endocrinology. 2020;8(4):274-5.
Agarwal MA, Jain N, Podila PSB, Varadarajan V, Patel B, Shah M, Garg L, Khouzam RN, Ibebuogu U, Reed GL, Dagogo-Jack S. Association of history of heart failure with hospital outcomes of hyperglycemic crises: Analysis from a University hospital and national cohort. Journal of diabetes and its complications. 2020;34(1):107466.
Agarwal N, Dave C, Patel R, Shukla R, Kapoor R, Bajpai A. Factors Associated With Cerebral Edema at Admission in Indian Children with Diabetic Ketoacidosis. Indian pediatrics. 2020;57(4):310-3.
Agra Montava I, Seres Roig M, Jodar Manzaneda V. [Diabetic euglycemic ketoacidosis, more iatrogeny?]. Semergen. 2021;47(2):135-6.
Agrawal DK.
Agrawal S. The Incidence of Erosive Esophagitis as a Complication of Pediatric Diabetic Ketoacidosis. International journal of clinical pharmacy. 2021;2021:6636383.
Aguilar C, Sepúlveda RA, Tagle R. [Stress induced ketoacidosis in spinal muscular atrophy. Report of one case]. Revista medica de Chile. 2020;148(6):875-80.
Agwu JC.
Agwu JC.
Agwu JC, Ng SM. Fluid and electrolyte therapy in childhood diabetic ketoacidosis management: A rationale for new national guideline. 2021;38(8):e14595.
Ahlström S, Thiblin I, Jönsson AK, Green H. Characteristics of post-mortem beta-hydroxybutyrate-positivet cases - A retrospective study on age, sex and BMI in 1407 forensic autopsies. Forensic science international. 2021;325:110878.
Ahmad S, Yousaf A. Coexistence of diabetic ketoacidosis and thyrotoxicosis: a jeopardy of two endocrine emergencies. American journal of physiology Regulatory, integrative and comparative physiology. 2021;14(6).
Ahmed AM, Khabour OF, Ahmed SM, Alebaid IA, Ibrahim AM. Frequency and severity of ketoacidosis at diagnosis among childhood type 1 diabetes in Khartoum state, Sudan. African health sciences. 2020;20(2):841-8.
Ahmed M, Shivappa SK, Duan X, Li Y, Liu Q, Liu L, Li C. Epidemiological characteristics, medical costs and healthcare resource utilization of diabetes-related complications among Chinese patients with type 2 diabetes mellitus. Indian journal of pediatrics. 2020;20(5):513-21.
Ahmed T, Ahmed T, Haque R. Rare ST-Elevation Myocardial Infarction Mimic: Diabetic Ketoacidosis With Severe Hypercalcemia. Journal of Korean medical science. 2020;12(7):e9001.
Ahola AJ, Harjutsalo V, Thomas MC, Forsblom C, Groop PH. Dietary intake and hospitalisation due to diabetic ketoacidosis and hypoglycaemia in individuals with type 1 diabetes. Scientific reports. 2021;11(1):1638.
Akbarizadeh M, Naderifar M, Ghanizadegan P, Akbarizadeh M. Ketoacidosis as a primary manifestation of COVID-19. Advances in therapy. 2021;27(2):146-8.
Åkesson K.
Akolkar B, Krischer JP, Weedon MN, Oram RA, Hagopian WA.
Akturk HK, Michels AW. Adverse events associated with immune checkpoint inhibitors: a new era in autoimmune diabetes. Current opinion in endocrinology, diabetes, and obesity. 2020;27(4):187-93.
Al Alawi AM, Al Flaiti A, Falhammar H. Lactation Ketoacidosis: A Systematic Review of Case Reports. 2020;56(6).
Al Hayek AA, Al Dawish MA. Frequency of Diabetic Ketoacidosis in Patients with Type 1 Diabetes Using FreeStyle Libre: A Retrospective Chart Review. 2021;38(6):3314-24.
Al Hayek AA, Robert AA, Alotaibi ZK, Al Dawish M. Clinical characteristics of hospitalized and home isolated COVID-19 patients with type 1 diabetes. Diabetes & metabolic syndrome. 2020;14(6):1841-5.
Al Hayek AA, Robert AA, Al-Shaikh R, Alhojele M, Aloufi S, Sabri D, Alenazi M, Hassan AH, Al Dawish M. Factors associated with the presence of diabetic ketoacidosis: A retrospective analysis of patients with type 1 diabetes in Saudi Arabia. Diabetes & metabolic syndrome. 2020;14(6):2117-22.
Alakkas Z, Alzaedi OA, Somannavar SS, Alfaifi A. Steroid-Induced Diabetes Ketoacidosis in an Immune Thrombocytopenia Patient: A Case Report and Literature Review. The American journal of case reports. 2020;21:e923372.
Alam Q, Alshamrani S, Bahnass MM, Ahmad K.
Alão S, Conceição J, Dores J, Santos L, Araújo F, Pape E, Reis M, Chipepo Á, Nascimento E, Baptista A, Pires V, Marques C, Lages AS, Pelicano-Romano J, de Jesus PM. Hypoglycemic episodes in hospitalized people with diabetes in Portugal: the HIPOS-WARD study. Clinical diabetes and endocrinology. 2021;7(1):2.
Alaqeel A, Aljuraibah F, Alsuhaibani M, Huneif M, Alsaheel A, Dubayee MA, Alsaedi A, Bakkar A, Alnahari A, Taha A, Alharbi K, Alanazi Y, Almadhi S, Khalifah RA. The Impact of COVID-19 Pandemic Lockdown on the Incidence of New-Onset Type 1 Diabetes and Ketoacidosis Among Saudi Children. Frontiers in endocrinology. 2021;12:669302.
Alarim RA, Alasmre FA, Alotaibi HA, Alshehri MA, Hussain SA. Effects of the Ketogenic Diet on Glycemic Control in Diabetic Patients: Meta-Analysis of Clinical Trials. PloS one. 2020;12(10):e10796.
Alawadi F, Alsaeed M, Bachet F, Bashier A, Abdulla K, Abuelkheir S, Rashid F, Abdulaziz Bin Hussain A, Abdelgadir E, Alsayyah F, Elsayed M, Hassanein M. Impact of provision of optimum diabetes care on the safety of fasting in Ramadan in adult and adolescent patients with type 1 diabetes mellitus. Diabetes research and clinical practice. 2020;169:108466.
Alawneh D, Younis M, Hamarshi MS. The Impact of a New Best Practice Advisory on the Management of Diabetic Ketoacidosis. Current diabetes reviews. 2021;17(5):e110320187540.
Alazzawi M, Hossain MA, Ong R, Sen S, Cheng J, Patel S, Kempegowda P. Effect of COVID-19 on the clinical course of diabetic ketoacidosis (DKA) in people with type 1 and type 2 diabetes. Journal of clinical medicine. 2021;10(4):371-7.
Albert SG, Al-Hammadi N, Hinyard LJ, Morales JA, Tise CG, Narang A, Grimm PC, Enns GM, Lee CU. Profound neonatal lactic acidosis and renal tubulopathy in a patient with glycogen storage disease type IXɑ2 secondary to a de novo pathogenic variant in PHKA2. Endocrinology, diabetes & metabolism. 2021;27:100765.
Albuali WH, AlGhamdi NA. Diabetic ketoacidosis precipitated by atypical coronavirus disease in a newly diagnosed diabetic girl. Journal of diabetes and metabolic disorders. 2021;16(4):628-31.
Alekseyev K, Didenko L, Chaudhry B. Rhinocerebral Mucormycosis and COVID-19 Pneumonia. Journal of medical cases. 2021;12(3):85-9.
Alem D, Jager L, Turner Z, Stanfield A, Kossoff EH. Does the size of a ketogenic diet admission group influence outcomes? Epilepsy & behavior : E&B. 2021;121(Pt A):108059.
Alexander CM.
Alexanian S, Drincic A, Kulasa K, Mendez CE, Tanton D, Wallia A, Zilbermint M.
Alfishawy M, Nassar M, Mohamed M, Fatthy M, Elmessiery RM. New-onset type 1 diabetes mellitus with diabetic ketoacidosis and pancreatitis in a patient with COVID-19. Scientific African. 2021;13:e00915.
Alguwaihes AM. Safety of Dapagliflozin in Patients with Type 2 Diabetes Mellitus in Saudi Arabia: A Post Authorization Safety Study. Diabetes therapy : research, treatment and education of diabetes and related disorders. 2021;12(7):1979-92.
Alhaidan Y, Larsen MJ. Exome sequencing revealed DNA variants in NCOR1, IGF2BP1, SGLT2 and NEK11 as potential novel causes of ketotic hypoglycemia in children. 2020;10(1):2114.
Ali E, Badawi M, Ahmed A, Abdelmahmuod E. Severe SARS-CoV-2 infection presenting with acute kidney injury and diabetic ketoacidosis complicated by pancreatitis in a 53-year man with hypertension. 2021;9(3):1202-6.
Alibrandi A.
Alizadeh F, O'Halloran A, Alghamdi A, Chen C, Trissal M, Traum A, DeCourcey D. Toddler With New Onset Diabetes and Atypical Hemolytic-Uremic Syndrome in the Setting of COVID-19. Pediatrics. 2021;147(2).
Alkandari H, Bratke H.
Alkedeh O, Priefer R. The Ketogenic Diet: Breath Acetone Sensing Technology. 2021;11(1).
Alkhayat A, Arao K, Minami T, Manzoor K. Ketoacidosis associated with ketogenic diet in a non-diabetic lactating woman. BMJ case reports. 2020;13(6).
Alkhazraji S, Soliman SSM, Bruno VM, Edwards JE, Jr., Filler SG, Uppuluri P, Ibrahim AS.
Alkundi A, Mahmoud I, Musa A, Naveed S, Alshawwaf M. Clinical characteristics and outcomes of COVID-19 hospitalized patients with diabetes in the United Kingdom: A retrospective single centre study. Diabetes research and clinical practice. 2020;165:108263.
Al-Kuraishy HM, Al-Gareeb AI, Alblihed M, Guerreiro SG, Cruz-Martins N, Batiha GE. COVID-19 in Relation to Hyperglycemia and Diabetes Mellitus. Frontiers in cardiovascular medicine. 2021;8:644095.
Allen CM, Hall CA, Cox NE, Ryan H, De Beer T, O'Donoghue MF. Adjunctive use of the ketogenic diet in a young adult with UBE2A deficiency syndrome and super-refractory status epilepticus. Epilepsy & behavior reports. 2021;16:100456.
Alloyce JP, Chitema GG, Msuya LJ, Bogale KT. Prevention of diabetic ketoacidosis at diagnosis of type 1 diabetes: Are certified athletic trainers an untapped resource? Endocrinology, diabetes & metabolism. 2021;4(2):e00188.
Almogbel E. Impact of insulin pump therapy on glycemic control among adult Saudi type-1 diabetic patients. An interview-based case-control study. Journal of family medicine and primary care. 2020;9(2):1013-9.
Al-Mureish A, Grau-Bové C, Sierra-Cruz M. A Ten-Day Grape Seed Procyanidin Treatment Prevents Certain Ageing Processes in Female Rats over the Long Term. Diabetes, metabolic syndrome and obesity : targets and therapy. 2020;12(12).
Al-Naami AQ, Khan LA, Zaidan FI, Al-Neami IA, Awad AS, Hobani AI, Sheikh AH, Ahmadini MA. Hyperglycemic Hyperosmolar State (HHS) with New-onset Diabetes Mellitus in a Patient with SARS CoV-2 Infection. Authorea Preprints. 2020.
Alonso GT. Diabetic Ketoacidosis at Diagnosis of Type 1 Diabetes in Colorado Children, 2010-2017. Diabetes care. 2020;43(1):117-21.
Alonso GT, Ebekozien O. Diabetic ketoacidosis drives COVID-19 related hospitalizations in children with type 1 diabetes. 2021;13(8):681-7.
Alonso GT, Murphy C, Pyle L, Thomas S, Ohman-Hanson R, Rewers A. Increased Prevalence of Diabetic Ketoacidosis Among Colorado Children at Diagnosis of Type 1 Diabetes During the COVID-19 Pandemic Lockdown Resolves After Reopening. Diabetes technology & therapeutics. 2021;23(9):663-4.
Alotaibi A, Al Khalifah R. The efficacy and safety of insulin pump therapy with predictive low glucose suspend feature in decreasing hypoglycemia in children with type 1 diabetes mellitus: A systematic review and meta-analysis. 2020;21(7):1256-67.
Al-Ozairi E, El Samad A, Al Kandari J, Aldibbiat AM. Intermittent Fasting Could Be Safely Achieved in People With Type 1 Diabetes Undergoing Structured Education and Advanced Glucose Monitoring. Journal of animal science and biotechnology. 2019;10:849.
Alper E.
Alqarihi A, Gebremariam T, Gu Y, Swidergall M. GRP78 and Integrins Play Different Roles in Host Cell Invasion during Mucormycosis. 2020;11(3).
Alqosaibi AI, Alnamshan MM, Ahmad SS, Beg MMA, Mishra A, Shaikh S, Rizvi SMD, Włodarczyk A, Cubała WJ, Stawicki M. Ketogenic diet for depression: A potential dietary regimen to maintain euthymia? Molecules (Basel, Switzerland). 2021;109:110257.
Al-Rashed F, Sindhu S, Arefanian H, Al Madhoun A, Kochumon S, Thomas R, Al-Kandari S, Alghaith A, Jacob T, Al-Mulla F, Ahmad R. Repetitive Intermittent Hyperglycemia Drives the M1 Polarization and Inflammatory Responses in THP-1 Macrophages Through the Mechanism Involving the TLR4-IRF5 Pathway. Cells. 2020;9(8).
Alsadhan I, Alruwashid S, Alhamad M, Alajmi S, Alshehri S, Alfadhli E, Ekhzaimy A. Diabetic ketoacidosis precipitated by Coronavirus disease 2019 infection: Case series. Current therapeutic research, clinical and experimental. 2020;93:100609.
Alsebayel MM, Ghobara YA, Al-Issa A. Facial Prurigo Pigmentosa After Bariatric Surgery. Cureus. 2020;12(2):e6909.
Alsenosy AEA, Beder NA, Alkahtani S, Abdel-Daim MM.
Alshami A. Effect of Insulin Pump Use on Diabetic Ketoacidosis in Type 1 Diabetes Mellitus: A Matched Cohort Study. Journal of personalized medicine. 2021;10(5).
Al-Sofiani ME, Albunyan S, Alguwaihes AM, Kalyani RR, Golden SH, Alfadda A. Determinants of mental health outcomes among people with and without diabetes during the COVID-19 outbreak in the Arab Gulf Region. Journal of diabetes. 2021;13(4):339-52.
Alsomali M. Severe ketoacidosis in a lactating woman on a ketogenic diet. Internal medicine journal. 2021;51(1):144-5.
Altinoz MA, Ozpinar A, Seyfried TN. Caprylic (Octanoic) Acid as a Potential Fatty Acid Chemotherapeutic for Glioblastoma. Prostaglandins, leukotrienes, and essential fatty acids. 2020;159:102142.
Alva S. Feasibility of Continuous Ketone Monitoring in Subcutaneous Tissue Using a Ketone Sensor. Journal of diabetes science and technology. 2021;15(4):768-74.
Ambalavanan R, John AD, Selvaraj AD. Nano-encapsulated Tinospora cordifolia (Willd.) using poly (D, L-lactide) nanoparticles educe effective control in streptozotocin-induced type 2 diabetic rats. IET nanobiotechnology. 2020;14(9):803-8.
Amdall JD, Fourdraine RH, Oetzel GR, White HM, Zeugswetter FK. Glargine versus regular insulin protocol in feline diabetic ketoacidosis. Animals : an open access journal from MDPI. 2021;31(4):459-68.
Amelie M, Magalie D, Liliane T, Merzaka B, Florin S, Maryvonne D, Jelena V, Henry D, Nadia S. Uncommon Association Between Diabetic Ketoacidosis, Thyrotoxicosis, Cutaneous Abscess and Acute Pericarditis in an Immunocompetent Patient: A Single Case Report and Literature Review. Current diabetes reviews. 2020;16(6):641-8.
Amianda EA, Gavigan TS, Talishinskiy T, Ewing DR, Schmidt HJ. Two cases of euglycemic diabetic ketoacidosis after bariatric surgery associated with sodium-glucose cotransporter-2 inhibitor use. Obesity surgery. 2021;31(8):3848-50.
Amiel SA.
Añazco PH, Balta FM, Córdova-Cueva L. Bilateral renal infarction in a patient with severe COVID-19 infection. Brazilian Journal of Nephrology. 2021:127-31.
Amutha A. Clinical profile and incidence of microvascular complications of childhood and adolescent onset type 1 and type 2 diabetes seen at a tertiary diabetes center in India. Diabetic medicine : a journal of the British Diabetic Association. 2021;22(1):67-74.
Anderson JC, Mattar SG, Greenway FL, Lindquist RJ. Measuring ketone bodies for the monitoring of pathologic and therapeutic ketosis. Obesity science & practice. 2021;7(5):646-56.
Andreano A, Bosio M, Russo AG. Emergency attendance for acute hyper- and hypoglycaemia in the adult diabetic population of the metropolitan area of Milan: quantifying the phenomenon and studying its predictors. Diabetes care. 2020;20(1):72.
Antanaitis R. Relationship between Temperament and Stage of Lactation, Productivity and Milk Composition of Dairy Cows. Nutrients. 2021;11(7).
Antanaitis R, Juozaitienė V, Malašauskienė D, Televičius M. Can rumination time and some blood biochemical parameters be used as biomarkers for the diagnosis of subclinical acidosis and subclinical ketosis? Veterinary and animal science. 2019;8:100077.
Antanaitis R, Juozaitienė V, Malašauskienė D, Televičius M, Urbutis M. Biomarkers from automatic milking system as an indicator of subclinical acidosis and subclinical ketosis in fresh dairy cows. Polish journal of veterinary sciences. 2019;22(4):685-93.
Antonijević B.
Antoun J, Hsu WC, Pralle RS. Hyperketonemia Predictions Provide an On-Farm Management Tool with Epidemiological Insights. Nutrients. 2021;11(5).
Aoki M, Urakami T, Morioka I, Cooper JG. Factors associated with glycaemic control in adults with Type 1 diabetes: a registry-based analysis including 7601 individuals from 34 centres in Norway. Journal of pediatric endocrinology & metabolism : JPEM. 2020;37(5):828-37.
Apicella M, Campopiano MC, Mantuano M, Mazoni L, Coppelli A, Del Prato S. COVID-19 in people with diabetes: understanding the reasons for worse outcomes. The lancet Diabetes & endocrinology. 2020;8(9):782-92.
Arai-Ichinoi N, Kikuchi A, Sakamoto O, Kure S, Ruskin DN, Kawamura M, Masino SA. Adenosine and Ketogenic Treatments. BMC pediatrics. 2020;10(3):104-9.
Araki E, di Bartolo P, Bergenstal R, Heller S.
Araújo C, Minervino AHH. Validation of a handheld β-hydroxybutyrate acid meter to identify hyperketonaemia in ewes. Journal of Alzheimer's disease : JAD. 2020;8:e8933.
Araya A, Menon RK. Cerebral Edema in Diabetic Ketoacidosis - Fluid Shifts and Shifting Paradigms. Indian pediatrics. 2020;57(4):294-5.
Ardévol A.
Ari C.
Ari C.
Ari C, Murdun C. Exogenous Ketone Supplements Improved Motor Performance in Preclinical Rodent Models. 2020;12(8).
Armeni E, Aziz U, Qamar S, Nasir S, Nethaji C, Negus R, Murch N, Beynon HC, Bouloux P, Rosenthal M, Khan S, Yousseif A, Menon R, Karra E. Protracted ketonaemia in hyperglycaemic emergencies in COVID-19: a retrospective case series. The lancet Diabetes & endocrinology. 2020;8(8):660-3.
Arnett DK, Graf GA. Metabolomics, Lipid Pathways, and Blood Pressure Change. Arteriosclerosis, thrombosis, and vascular biology. 2020;40(8):1801-3.
Aronica L, Volek J, Poff A, D'Agostino D P. Genetic variants for personalised management of very low carbohydrate ketogenic diets. BMJ nutrition, prevention & health. 2020;3(2):363-73.
Arshad U, Zenobi MG, Staples CR, Santos JEP. Meta-analysis of the effects of supplemental rumen-protected choline during the transition period on performance and health of parous dairy cows. Journal of dairy science. 2020;103(1):282-300.
Artlett CM.
Arya N, Thorén F, Scheerer MF, Iqbal N, Dandona P, Henderson ST, Morimoto BH, Cummings JL, Farlow MR, Walker J. A Placebo-Controlled, Parallel-Group, Randomized Clinical Trial of AC-1204 in Mild-to-Moderate Alzheimer's Disease. Diabetes, obesity & metabolism. 2020;75(2):547-57.
Asarani NAM, Paddison J, Walker R, Downie M, Wheeler BJ. New-onset type 1 diabetes complicated by diabetic ketoacidosis and severe sepsis requiring extracorporeal membrane oxygenation and kidney replacement therapy. The EMBO journal. 2021;20(1):1075-9.
Asare-Afriyie B, Donda K.
Ashrafi L.
Ashurst JV, Nappe TM. Isopropanol Toxicity. Diabetes care. 2021.
Askar E, Elmasry HM, Mohamad IL, El-Asheer OM, Esmail AM, Elsayh KI, Dhatariya K. Diabetes at the front door. A guideline for dealing with glucose related emergencies at the time of acute hospital admission from the Joint British Diabetes Society (JBDS) for Inpatient Care Group. Immunological investigations. 2020;37(9):1578-89.
Assefa B, Zeleke H, Murugan R, Wondwossen K. Incidence and predictors of diabetic ketoacidosis among children with diabetes in west and east Gojjam zone referral hospitals, northern Ethiopia, 2019. Italian journal of pediatrics. 2020;46(1):164.
Ata F, Yousaf Z, Khan AA, Razok A, Akram J, Ali EAH, Abdalhadi A, Ibrahim DA, Al Mohanadi D, Danjuma MI. SGLT-2 inhibitors associated euglycemic and hyperglycemic DKA in a multicentric cohort. Scientific reports. 2021;11(1):10293.
Athinarayanan SJ, Hallberg SJ, McKenzie AL, Lechner K, King S, McCarter JP, Volek JS, Phinney SD, Krauss RM. Correction to: Impact of a 2‑year trial of nutritional ketosis on indices of cardiovascular disease risk in patients with type 2 diabetes. Cardiovascular diabetology. 2021;20(1):37.
Athinya DK.
Atlas E, Nimri R.
Atsuda K, Shimada A.
Audran M.
Augustine P, Gent R, Louise J, Taranto M, Penno M, Linke R, Couper JJ. Pancreas size and exocrine function is decreased in young children with recent-onset Type 1 diabetes. 2020;37(8):1340-3.
Augustus E. The Impact of a Ketogenic Dietary Intervention on the Quality of Life of Stage II and III Cancer Patients: A Randomized Controlled Trial in the Caribbean. The Journal of biological chemistry. 2021;73(9):1590-600.
Avogaro A. Diabetic Ketoacidosis in Children May Lead to Cognitive Impairment. Reviews in endocrine & metabolic disorders. 2021;121(4):17.
Ayeni TO, Ajibola AE.
Azhar M, Hammami M, Musmar A, Bromer M. Glycogen Hepatopathy: A Reversible yet Relapsing Cause of Hepatitis in Type 1 Diabetics. Animal science journal = Nihon chikusan Gakkaiho. 2021;13(2):e13441.
Azova S, Rapaport R, Wolfsdorf J. Brain injury in children with diabetic ketoacidosis: Review of the literature and a proposed pathophysiologic pathway for the development of cerebral edema. Pediatric diabetes. 2021;22(2):148-60.
Babatola AO.
Babbitt C, Dadios M. Implementation of an Intravenous Fluid Titration Algorithm to Treat Pediatric Diabetic Ketoacidosis. 2021;10(1):23-30.
Bach KD, Barbano DM, McArt JAA. The relationship of excessive energy deficit with milk somatic cell score and clinical mastitis. Journal of dairy science. 2021;104(1):715-27.
Bachmeier C, Hendry S, Emeto TI, Armstrong M, Sangla K, Heather CS, Dahiya L, Kaur R, Kumar R, Kumar M, Palta K. GLP-1 Receptor Agonists in Type 2 Diabetes Mellitus. Internal medicine journal. 2020;16(4):279-92.
Baglioni P. Cardiovascular Outcomes with Sotagliflozin. The New England journal of medicine. 2021;384(15):1470-1.
Baía-da-Silva DC.
Baidwan BK, Walsh ET, Skelton JA, Constantacos C, Hunter JD, Crudo DF. Severe Hypertriglyceridemia With New-Onset Type 1 Diabetes in Diabetic Ketoacidosis. Journal of medical cases. 2020;11(12):426-8.
Bailey CP, Hennessy E. A review of the ketogenic diet for endurance athletes: performance enhancer or placebo effect? Journal of the International Society of Sports Nutrition. 2020;17(1):33.
Baiswar S, Mittal R, Tiwary T, Jinnur P. Re-Positive SARS-CoV-2 With Respiratory Failure and Cerebrovascular Accident: Is This a Reinfection? Cureus. 2021;13(6):e15825.
Bakke Å.
Balasubramanyam A.
Balasubramanyam A. Defining and Classifying New Subgroups of Diabetes. Annual review of medicine. 2021;72:63-74.
Balasubramanyam A, Pietropaolo M, Redondo MJ.
Bálentová S, Hnilicová P, Kalenská D, Baranovičová E, Muríň P, Hajtmanová E, Adamkov M. Effect of fractionated whole-brain irradiation on brain and plasma in a rat model: Metabolic, volumetric and histopathological changes. Neurochemistry international. 2021;145:104985.
Balogun WO, Uloko AE, Owolabi MO. Atypical Diabetes Presentations in Sub-Saharan Africa Classification Puzzle and Possible Role of Precision Medicine. West African journal of medicine. 2020;37(5):574-82.
Balta FM.
Bamgboye AO, Oni IO, Collier A. Predisposing factors for the development of diabetic ketoacidosis with lower than anticipated glucose levels in type 2 diabetes patients on SGLT2-inhibitors: a review. European journal of clinical pharmacology. 2021;77(5):651-7.
Bani Hamad FR, Rahat N, Shankar K, Tsouklidis N. Efficacy of Stem Cell Application in Diabetes Mellitus: Promising Future Therapy for Diabetes and Its Complications. Cureus. 2021;13(2):e13563.
Barberino LA.
Barrett CE. Intensive Care Unit Admission, Mechanical Ventilation, and Mortality Among Patients With Type 1 Diabetes Hospitalized for COVID-19 in the U.S. Journal of applied physiology (Bethesda, Md : 1985). 2021;44(8):1788-96.
Basa EG.
Basatemur E, Jones A, Peters M, Ramnarayan P. Paediatric critical care referrals of children with diabetic ketoacidosis during the COVID-19 pandemic. Archives of disease in childhood. 2021;106(4):e21.
Basnet S, Musaitif R. Effect of Potassium Infusions on Serum Levels in Children during Treatment of Diabetic Ketoacidosis. 2020;9(2):113-8.
Basoglu A, Baspinar N, Tenori L, Licari C, Gulersoy E. Nuclear magnetic resonance (NMR)-based metabolome profile evaluation in dairy cows with and without displaced abomasum. The veterinary quarterly. 2020;40(1):1-15.
Bassell JL, Swenson DW, Serrano-Gonzalez M, Topor LS. Cerebral oedema and dural sinus thrombosis in an adolescent with diabetic ketoacidosis. Pediatric diabetes. 2021;14(4).
Battelino T.
Battezzati A.
Battle KE, Sinka M.
Bauer KA, Leon MB, Krumholz HM.
Baumeister H, Reinauer C.
Bavuma C, Sahabandu D, Musafiri S, Danquah I, McQuillan R, Wild S. Atypical forms of diabetes mellitus in Africans and other non-European ethnic populations in low- and middle-income countries: a systematic literature review. Journal of global health. 2019;9(2):020401.
Beamish CA.
Beaudoin ML, Torrents M, Tittarelli MF, Hamui M, Ibarra M, Ferraro M, Ferreira JP. Use of a Flexible Catheter for the Administration of Subcutaneous Insulin in Diabetic Ketoacidosis: A Feasibility Controlled Clinical Trial. Hospital pediatrics. 2021;11(4):396-400.
Beaupre R, 2nd, Petrie C, Toledo A. Mixed Purpuric and Maculopapular Lesions in a Patient with COVID-19: A Case Report. Clinical practice and cases in emergency medicine. 2020;4(3):349-51.
Becker SK, Sponder G, Sandhu MA. The Combined Influence of Magnesium and Insulin on Central Metabolic Functions and Expression of Genes Involved in Magnesium Homeostasis of Cultured Bovine Adipocytes. The Canadian journal of neurological sciences Le journal canadien des sciences neurologiques. 2021;22(11).
Beeri MS.
Bektaş G, Önal H, Adal E. The factors relevant to partial remission in children with type 1 diabetes mellitus after measles vaccination: A retrospective study. Journal of medical virology. 2020.
Belaid MA, Rodriguez-Prado M, López-Suárez M, Rodríguez-Prado DV, Calsamiglia S. Prepartum behavior changes in dry Holstein cows at risk of postpartum diseases. Journal of dairy science. 2021;104(4):4575-83.
Beliard K, Ebekozien O. Increased DKA at presentation among newly diagnosed type 1 diabetes patients with or without COVID-19: Data from a multi-site surveillance registry. Animals : an open access journal from MDPI. 2021;13(3):270-2.
Bell DSH, Goncalves E. Case Report: Efficient Avoidance of Hospitalization for Diabetic Ketosis Utilizing Technosphere Inhaled Insulin. Diabetes therapy : research, treatment and education of diabetes and related disorders. 2020;11(5):1175-7.
Beltrán-Debón R.
Benedet A, Costa A, De Marchi M, Penasa M. Heritability estimates of predicted blood β-hydroxybutyrate and nonesterified fatty acids and relationships with milk traits in early-lactation Holstein cows. Journal of paediatrics and child health. 2020;103(7):6354-63.
Benoit SR, Hora I, Pasquel FJ. Trends in Emergency Department Visits and Inpatient Admissions for Hyperglycemic Crises in Adults With Diabetes in the U.S., 2006-2015. 2020;43(5):1057-64.
Benyakhlef S, Abdellaoui W, Tahri A, Rouf S, Latrech H. Diabetic Ketoacidosis at Onset of Pediatric Type-1 Diabetes Triggered by Covid-19: An Original Case Report. Cureus. 2021;13(3):e13958.
Berger B, Jenetzky E, Köblös D, Stange R, Baumann A, Simstich J, Michalsen A, Schmelzer KM, Martin DD. Seven-day fasting as a multimodal complex intervention for adults with type 1 diabetes: Feasibility, benefit and safety in a controlled pilot study. Nutrition (Burbank, Los Angeles County, Calif). 2021;86:111169.
Berghea EC.
Bergmann KR, Abuzzahab MJ, Arms J, Cutler G, Vander Velden H, Simper T, Christensen E, Watson D, Kharbanda A. A Quality Improvement Initiative to Reduce Hospitalizations for Low-risk Diabetic Ketoacidosis. Pediatrics. 2020;145(3).
Bergmann KR, Abuzzahab MJ, Nowak J, Arms J, Cutler G, Christensen E, Finch M, Kharbanda A. Resuscitation With Ringer's Lactate Compared With Normal Saline for Pediatric Diabetic Ketoacidosis. Pediatric emergency care. 2021;37(5):e236-e42.
Bergmann KR, Whitcomb V. Ventricular tachycardia in an adolescent with severe diabetic ketoacidosis. Diabetic medicine : a journal of the British Diabetic Association. 2021;45:683.e1-.e3.
Bernini A, Masoodi M, Solari D, Miroz JP, Carteron L, Christinat N, Morelli P, Beaumont M, Abed-Maillard S, Hartweg M. Modulation of cerebral ketone metabolism following traumatic brain injury in humans. 2020;40(1):177-86.
Bertoco JPA, de Arruda MCG, Rodrigues JL, Coelho LM, Paschoaloto JR, de Almeida Júnior GA, Ezequiel JMB, Almeida MTC, Manninen AH. Ketogenic diets, dietary ketosis, diabetic ketoacidosis and energy expenditure. Translational animal science. 2021;22(7):e13232.
Bessette LG, Kim DH, Dave C, Glynn RJ.
Bhandari J, Thada PK, Khattar D. Diabetic Embryopathy. StatPearls. Treasure Island (FL): StatPearls Publishing
Bharmal SH, Cho J, Alarcon Ramos GC, Ko J, Cameron-Smith D, Petrov MS. Acute Nutritional Ketosis and Its Implications for Plasma Glucose and Glucoregulatory Peptides in Adults with Prediabetes: A Crossover Placebo-Controlled Randomized Trial. The Journal of nutrition. 2021;151(4):921-9.
Bhasale A, Mintzes B, Sarpatwari A. Communicating emerging risks of SGLT2 inhibitors-timeliness and transparency of medicine regulators. BMJ (Clinical research ed). 2020;369:m1107.
Bhatt DL, Szarek M, Pitt B, Cannon CP. Sotagliflozin in Patients with Diabetes and Chronic Kidney Disease. 2021;384(2):129-39.
Bhatt P, Dave M, Amponsah JK, Jain A, Yagnik P. Etiologies, trends, and predictors of 30-day pediatric readmissions after hospitalizations for diabetic ketoacidosis in the United States. 2020;21(6):969-78.
Bhattarai M, Salih M, Regmi M, Al-Akchar M, Koester C, Ibrahim A, Parajuli P, Garcia OL, Bhandari B, Rehman A, Siddique M. Comprehensive evaluation of cardiovascular efficacy and safety outcomes of SGLT2 inhibitors in high risk patients of cardiovascular disease: systematic review and meta-analysis. Cardiovascular endocrinology & metabolism. 2021;10(2):89-98.
Biary R, Hoffman RS.
Bichard LK, Rushworth RL, Torpy DJ. Flash Glucose Monitoring Compared to Capillary Glucose Levels in Patients With Diabetic Ketoacidosis: Potential Clinical Applications. Endocrine practice : official journal of the American College of Endocrinology and the American Association of Clinical Endocrinologists. 2021;27(8):813-8.
Biester T, Muller I, von dem Berge T. Add-on therapy with dapagliflozin under full closed loop control improves time in range in adolescents and young adults with type 1 diabetes: The DAPADream study. 2021;23(2):599-608.
Bikdeli B, Ahluwalia N, Ausiello JC, Wan EY, Freedberg DE, Kirtane AJ, Parikh SA, Maurer MS, Nordvig AS, Accili D, Bathon JM, Mohan S.
Billes SK, Zhang D, Fujioka K, Ni H. Expert opinion as priors for random effects in Bayesian prediction models: Subclinical ketosis in dairy cows as an example. Nutrition & diabetes. 2021;16(1):e0244752.
Biondi V.
Birgel Junior EH.
Birkebæk NH.
Birkebaek NH.
Bisht B, Rubenstein LM, Louison R, Wahls TL, Klement RJ. Addressing the controversial role of ketogenic diets in cancer treatment. Journal of the American College of Nutrition. 2020;20(5):329-32.
Blackbourn LAK.
Bland JS. Why the Pegan Diet Makes Sense. Integrative medicine (Encinitas, Calif). 2021;20(2):16-9.
Blank SP, Blank RM, Ziegenfuss MD. The importance of hyperosmolarity in diabetic ketoacidosis. Diabetic medicine : a journal of the British Diabetic Association. 2020;37(12):2001-8.
Blay M.
Bleeker JC, Visser G. Nutritional ketosis improves exercise metabolism in patients with very long-chain acyl-CoA dehydrogenase deficiency. 2020;43(4):787-99.
Blum J.
Bochmann M, Hatt JM.
Boddu SK, Aurangabadkar G, Kuchay MS. New onset diabetes, type 1 diabetes and COVID-19. Diabetes & metabolic syndrome. 2020;14(6):2211-7.
Bode BW, Cengiz E, Wadwa RP, Banks P, Danne T, Kushner JA, McGuire DK, Peters AL, Strumph P, Sawhney S. Effects of Sotagliflozin Combined with Intensive Insulin Therapy in Young Adults with Poorly Controlled Type 1 Diabetes: The JDRF Sotagliflozin Study. Stem cell research & therapy. 2021;23(1):59-69.
Boeder S, Kulasa K. Hospital care: improving outcomes in type 1 diabetes. Current opinion in endocrinology, diabetes, and obesity. 2021;28(1):14-20.
Bogado Pascottini O, Probo M, LeBlanc SJ, Opsomer G, Hostens M. Assessment of associations between transition diseases and reproductive performance of dairy cows using survival analysis and decision tree algorithms. Prehospital and disaster medicine. 2020;176:104908.
Bogale KT, Urban V, Schaefer E, Bangalore Krishna K. The Impact of COVID-19 Pandemic on Prevalence of Diabetic Ketoacidosis at Diagnosis of Type 1 Diabetes: A Single-Centre Study in Central Pennsylvania. Endocrinology, diabetes & metabolism. 2021;4(3):e00235.
Bolli GB. Comment on Herring et al. Metabolic Effects of an SGLT2 Inhibitor (Dapagliflozin) During a Period of Acute Insulin Withdrawal and Development of Ketoacidosis in People With Type 1 Diabetes. Diabetes Care 2020;43:2128-2136. Diabetes care. 2021;44(3):e59-e60.
Bonates P, João GAP. Fatal rhino-orbito-cerebral mucormycosis infection associated with diabetic ketoacidosis post-COVID-19. 2021;54:e03582021.
Bongiovanni D, Benedetto C, Corvisieri S, Del Favero C, Orlandi F, Allais G. Effectiveness of ketogenic diet in treatment of patients with refractory chronic migraine. 2021;42(9):3865-70.
Bonilla J.
Bonney N, Berry J, Ball K, Larkin P. The Development of a Field-Based Kicking Assessment to Evaluate Australian Football Kicking Proficiency. 2020;91(1):73-82.
Bonora BM, Avogaro A, Fadini GP. Euglycemic Ketoacidosis. 2020;20(7):25.
Boot E, Tibby SM.
Bornebusch AB, Mason GF, Tonetto S, Damsgaard J, Gjedde A, Fink-Jensen A, Thomsen M. Effects of ketogenic diet and ketone monoester supplement on acute alcohol withdrawal symptoms in male mice. 2021;238(3):833-44.
Boscari F. Current treatment options and challenges in patients with Type 1 diabetes: Pharmacological, technical advances and future perspectives. BMJ case reports. 2021;22(2):217-40.
Boswell L, Casals G, Blanco J, Jiménez A, Aya F, de Hollanda A, Halperin I, Arance AM, Mora M, Hanzu FA. Onset of fulminant type 1 diabetes mellitus following hypophysitis after discontinuation of combined immunotherapy. A case report. Journal of diabetes investigation. 2021.
Bouchaala K, Bahloul M. Acute Pancreatitis Induced by Diabetic Ketoacidosis with Major Hypertriglyceridemia: Report of Four Cases. 2020;2020:7653730.
Bradii S, Kallel H, Chtara K, Bouaziz M, Thomas L, Tay SY, Howard D, Falhammar H. Mucormycosis in a 40-year-old woman with diabetic ketoacidosis. Case reports in critical care. 2020;192(16):E431-e3.
Bratina N.
Brault C.
Breton MD, Kanapka LG, Beck RW, Ekhlaspour L, Forlenza GP, Cengiz E, Schoelwer M, Ruedy KJ, Jost E, Carria L, Emory E, Hsu LJ, Oliveri M, Kollman CC, Dokken BB, Weinzimer SA, DeBoer MD, Buckingham BA, Cherñavvsky D, Wadwa RP. A Randomized Trial of Closed-Loop Control in Children with Type 1 Diabetes. 2020;383(9):836-45.
Breu M, Häfele C, Glatter S, Trimmel-Schwahofer P, Golej J, Male C, Feucht M, Dressler A. Ketogenic Diet in the Treatment of Super-Refractory Status Epilepticus at a Pediatric Intensive Care Unit: A Single-Center Experience. Frontiers in neurology. 2021;12:669296.
Brink SJ.
Brito-Sousa JD.
Broberg MCG, Rose JA, Slain KN. The Relationship Between Estimated Median Household Income and Critical Care Length of Stay in Children With Diabetic Ketoacidosis. 2020;7:2333794x20956770.
Brodzki P, Marczuk J, Lisiecka U, Szczubiał M, Brodzki A, Gorzkoś H, Kulpa K. Comparative evaluation of cytokine and acute-phase protein concentrations in sera of dairy cows with subclinical and clinical ketosis as a different view of the causes of the disease. Veterinary world. 2021;14(6):1572-8.
Brooks D, Grewal P, Baine I, Arinsburg SA, Maximos S, Shah NA. Mycophenolate Mofetil and Plasmapheresis: A Treatment Option for Severe Insulin Resistance caused by Insulin Antibodies. AACE clinical case reports. 2021;7(5):307-9.
Brosig B, Becker M, Haberland H, Hilgard D, Jivan M, Mirza J, Schwab J, Holl RW, Brunner B, Rauch E. Enhancement of Ketone Supplements-Evoked Effect on Absence Epileptic Activity by Co-Administration of Uridine in Wistar Albino Glaxo Rijswijk Rats. Pediatric diabetes. 2021;13(1).
Bruckmaier R, Walkenhorst M, Alotaibi A, Aldoukhi A, Albdah B, Alonazi JA, Alseraya AS, Alrasheed N. Diabetic Ketoacidosis Treatment Outcome and Associated Factors Among Adult Patients Admitted to the Emergency Department and Medical Wards at King Abdulaziz Medical City, Riyadh, Saudi Arabia. Planta medica. 2020;12(8):e10067.
Brunner B.
Buga A, Kackley ML, Crabtree CD, Sapper TN, McCabe L, Fell B, LaFountain RA, Hyde PN, Martini ER, Bowman J, Pan Y, Scandling D, Brownlow ML, O'Connor A, Simonetti OP, Kraemer WJ, Volek JS. The Effects of a 6-Week Controlled, Hypocaloric Ketogenic Diet, With and Without Exogenous Ketone Salts, on Body Composition Responses. Frontiers in nutrition. 2021;8:618520.
Bugden SC, Ernst P.
Buggs-Saxton C. Care of Pediatric Patients with Diabetes During the Coronavirus Disease 2019 (COVID-19) Pandemic. BioMed research international. 2021;68(5):1093-101.
Buha A, Đukić-Ćosić D, Ćurčić M, Bulat Z. Emerging Links between Cadmium Exposure and Insulin Resistance: Human, Animal, and Cell Study Data. 2020;8(3).
Buisson C.
Bulgaru Iliescu D, Couperus AM. Longitudinal Metabolic Biomarker Profile of Hyperketonemic Cows from Dry-Off to Peak Lactation and Identification of Prognostic Classifiers. Diagnostics (Basel, Switzerland). 2021;11(5).
Buqué A, Galluzzi L, Kroemer G. Ketosis versus carbotoxicity - metabolism determines the outcome of cancer immunotherapy. 2021;8(1):1868266.
Burckhardt MA, Gotta V, Beglinger S, Renggli L, Bachmann S, Hess M, Rentsch K, Pfister M, Koch G, Davis EA, Zumsteg U, Jones TW, Szinnai G. Copeptin Kinetics and Its Relationship to Osmolality During Rehydration for Diabetic Ketoacidosis in Children. International journal of diabetes in developing countries. 2020;105(11).
Burkitt MJ. An overlooked danger of ketogenic diets: Making the case that ketone bodies induce vascular damage by the same mechanisms as glucose. Nutrition (Burbank, Los Angeles County, Calif). 2020;75-76:110763.
Burr O, Thomas S, Li W, Wang H, Chen B, Zhao S, Zhang X, Jia K, Deng J, He Y, Zhou C. Anti PD-1 monoclonal antibody induced autoimmune diabetes mellitus: a case report and brief review. Diabetic medicine : a journal of the British Diabetic Association. 2020;9(2):379-88.
Buse JB, Valcarce C, Phillips MCL. Randomized crossover trial of a modified ketogenic diet in Alzheimer's disease. Diabetes care. 2021;13(1):51.
Buse JB, Zhang S, Sun R, Mao Z, Yang H, Liu D, Liu Z. [Risk factors for death and their predictive value on diabetic kidney disease patients in intensive care unit based on MIMIC-III database]. Nature reviews Endocrinology. 2020;32(9):1085-90.
Byrareddy SN, Zhang F, Nan X, Wang H. Research on the Applications of Calcium Propionate in Dairy Cows: A Review. American journal of physiology Heart and circulatory physiology. 2020;10(8).
Cabrera-Mulero A, Tinahones A, Bandera B, Moreno-Indias I, Macías-González M, Tinahones FJ. Keto microbiota: A powerful contributor to host disease recovery. Journal of clinical research in pediatric endocrinology. 2019;20(4):415-25.
Caducoy E, Peacock WF, Patel SG, Bennet R, Lernmark A.
Caines CM, Shaw A, Solomon AM. A project identifying potential risk factors leading to diabetic ketoacidosis in patients with type 1 diabetes treated with an insulin pump. Clinical medicine (London, England). 2020;20(2):233-4.
Caldeira MO, Dan D, Neuheuser AL, Stürmlin R, Weber C, Glauser DL, Stierli M, Schuler U, Moll J, Wegmann S, Bruckmaier RM, Gross JJ. Opportunities and limitations of milk mid-infrared spectra-based estimation of acetone and β-hydroxybutyrate for the prediction of metabolic stress and ketosis in dairy cows. The Journal of dairy research. 2020;87(2):196-203.
Calliari LE.
Calliari LE, Almeida FJ, Noronha RM. Infections in children with diabetes. Jornal de pediatria. 2020;96 Suppl 1:39-46.
Camacho-Cruz J.
Camberos-Luna L, Massieu L. Therapeutic strategies for ketosis induction and their potential efficacy for the treatment of acute brain injury and neurodegenerative diseases. Neurochemistry international. 2020;133:104614.
Cant HEO, Eddowes LA, Edmonds C, Tank A, Sugumar K, Gowda VK. Infantile Tremor Syndrome (ITS) Presenting as Diabetic Ketoacidosis (DKA). Diabetes, obesity & metabolism. 2019;86(12):1155.
Cantrell CB, Mohiuddin SS. Biochemistry, Ketone Metabolism. 2021.
Cao T, Jiang Y, Li D, Sun X, Zhang Y, Qin L, Tellides G, Taylor HS, Huang Y. H19/TET1 axis promotes TGF-β signaling linked to endothelial-to-mesenchymal transition. Diabetologia. 2020;34(6):8625-40.
Caparrotta TM.
Capece U.
Capel MB, Bach KD, Mann S, McArt JAA. A randomized controlled trial to evaluate propylene glycol alone or in combination with dextrose as a treatment for hyperketonemia in dairy cows. Journal of dairy science. 2021;104(2):2185-94.
Capozzi ME, Coch RW. The Limited Role of Glucagon for Ketogenesis During Fasting or in Response to SGLT2 Inhibition. 2020;69(5):882-92.
Cappell MS.
Caputo S, Wilson ML.
Carbone KM, Melamud A, Koenig S. Cardiopulmonary Collapse in a Patient With Diabetic Ketoacidosis. Chest. 2020;158(6):e343-e5.
Cardona-Hernandez R, Schwandt A. Glycemic Outcome Associated With Insulin Pump and Glucose Sensor Use in Children and Adolescents With Type 1 Diabetes. Data From the International Pediatric Registry SWEET. 2021;44(5):1176-84.
Carlsen S, Skeie S.
Carney EF. Ketosis slows the progression of PKD. Nature reviews Nephrology. 2020;16(1):1.
Carotenuto M, Messina G.
Carreiro JE.
Carrillo M, Rodriguez RM, Walsh CL, McGarvey M. Alpelisib-Induced Diabetic Ketoacidosis: A Case Report and Review of Literature. AACE clinical case reports. 2021;7(2):127-31.
Castellanos L, Tuffaha M, Koren D. Management of Diabetic Ketoacidosis in Children and Adolescents with Type 1 Diabetes Mellitus. Diabetologia. 2020;22(4):357-67.
Castorino K, Cho H, Ou J, Wei D, Yin C, Lu S, Xiong J, Zhu L, Yan S, Meng R. The effect of insulin pump combined with ulinastatin on the levels of PCT, TG, PTX-3, and CX3CL1 in patients with diabetic ketoacidosis and pancreatitis. Journal of diabetes science and technology. 2021;100(14):e25141.
Cat MNL.
Catargi B, Cheisson G, Tauveron I, Jacqueminet S, Benhamou D. Diabetes care during the acute phase of infection in ICU patients with specific attention to COVID-19 outbreak. Anaesthesia, critical care & pain medicine. 2020;39(3):375-9.
Caterino M.
Caulkins C, Desai P, Feghaly J, Chadaga R. Hypoglycaemic alcoholic ketoacidosis: a forgotten medical emergency. British journal of hospital medicine (London, England : 2005). 2020;81(10):1-2.
Cavalcanti DD, Raz E. Cerebral Venous Thrombosis Associated with COVID-19. 2020;41(8):1370-6.
Çelik K, Okur N, Hussain K.
Cenci L, Paoli A.
Cesarani A.
Cevenini A.
Cha J, Shrestha S, Wang W, Gonçalves LM, Almaça J, Kapp ME, Fasolino M, Morgan A, Dai C, Saunders DC, Bottino R, Aramandla R, Jenkins R, Stein R, Kaestner KH, Vahedi G, Consortium H, Brissova M, Powers AC, McCommis KS, Kovacs A, Weinheimer CJ, Shew TM, Koves TR, Ilkayeva OR. Nutritional modulation of heart failure in mitochondrial pyruvate carrier-deficient mice. bioRxiv : the preprint server for…
Chakrabarti S.
Chakraborty K, Salas S. Antioxidative 2H-chromenyls attenuate pro-inflammatory 5-lipoxygenase and carbolytic enzymes: Prospective bioactive agents from Babylonidae gastropod mollusk Babylonia spirata. Journal of food biochemistry. 2020;44(6):e13196.
Chamba NG, Amour AA, Sadiq AM. Status epilepticus and diabetes ketoacidosis: uncommon clinical presentations of acromegaly. 2021;2021.
Chamorro-Pareja N, Parthasarathy S, Annam J, Hoffman J, Coyle C, Kishore P. Letter to the editor: Unexpected high mortality in COVID-19 and diabetic ketoacidosis. Metabolism: clinical and experimental. 2020;110:154301.
Chan CI, Chua WK, Lee YJ.
Chan KH, Thimmareddygari D, Ramahi A, Atallah L, Baranetsky NG, Slim J. Clinical characteristics and outcome in patients with combined diabetic ketoacidosis and hyperosmolar hyperglycemic state associated with COVID-19: a retrospective, hospital-based observational case series. Diabetes research and clinical practice. 2020;166:108279.
Chan KH, Ramahi A. A Rare Case of Severe Starvation-induced Ketoacidosis in a Patient with Recurrent Pancreatitis. Cureus. 2020;12(3):e7368.
Chandler E, Brown M, Wintergerst K, Doll E. Treatment-Induced Neuropathy of Diabetes (TIND) in Pediatrics: A Case Report and Review of the Literature. Diabetes care. 2020;105(2).
Chandrakumar HP, Chillumuntala S, Singh G, McFarlane SI. Postoperative Euglycemic Ketoacidosis in Type 2 Diabetes Associated with Sodium-Glucose Cotransporter 2 Inhibitor: Insights Into Pathogenesis and Management Strategy. Cureus. 2021;13(6):e15533.
Chang DJ, Moin T. Coronavirus disease 2019 and type 1 diabetes mellitus. Current opinion in endocrinology, diabetes, and obesity. 2021;28(1):35-42.
Chao LC, Vidmar AP, Georgia S. Spike in Diabetic Ketoacidosis Rates in Pediatric Type 2 Diabetes During the COVID-19 Pandemic. 2021;44(6):1451-3.
Chasma F, Cousin G. Diabetic ketoacidosis. British dental journal. 2020;228(3):138.
Chatterjee S, Ghosh R. Faciobrachial Myoclonus as the Presenting Manifestation of Diabetic Keto-Acidosis. 2021;11:9.
Chatzopoulos G, Tziomalos K. An up-to-date evaluation of sotagliflozin for the treatment of type 1 diabetes. Expert opinion on pharmacotherapy. 2020;21(15):1799-803.
Chau A, Tse G, Brown L, Ladbury T, Morphew T, Brakin M, Zhang G, Mandal R, Wishart DS, Ametaj BN. A Multi-Platform Metabolomics Approach Identifies Urinary Metabolite Signatures That Differentiate Ketotic From Healthy Dairy Cows. Journal of pediatric intensive care. 2021;8:595983.
Chaudhary FS, Mills L, Bradshaw PC. COVID-19: Proposing a Ketone-Based Metabolic Therapy as a Treatment to Blunt the Cytokine Storm. Case reports in gastrointestinal medicine. 2020;2020:6401341.
Chaudhary H, Kumar S, Chigurupati NL, Chang GA, Bahtiyar G, Abduraimova M, McFarlane SI. Tacrolimus-induced Diabetic Ketoacidosis in a Polymyositis Patient Precipitated by Fluconazole: A Case Report and Review of the Literature. Endokrynologia Polska. 2020;8(3):76-8.
Chaudhry A, Biggiani C, Afzal M, Chaudhry S, Vwich Y. Acute Pancreatitis-Induced Euglycemic Diabetic Ketoacidosis. Cureus. 2021;13(6):e15949.
Chavan SG.
Chee YJ. Dissecting the interaction between COVID-19 and diabetes mellitus. Medicina (Kaunas, Lithuania). 2020;11(5):1104-14.
Chee YJ, Ng SJH, Yeoh E. Reply to comments on Letter to the Editor - Diabetic ketoacidosis precipitated by Covid-19 in a patient with newly diagnosed diabetes mellitus. Diabetes research and clinical practice. 2020;166:108305.
Chee YJ, Ng SJH, Yeoh E. Diabetic ketoacidosis precipitated by Covid-19 in a patient with newly diagnosed diabetes mellitus. Diabetes research and clinical practice. 2020;164:108166.
Chekhlabi N, Haoudar A, Echcharii N, Ettair S, Dini N. New-Onset Diabetes with Ketoacidosis Precipitated by COVID-19 in Children: A Report of Two Cases. Case reports in pediatrics. 2021;2021:5545258.
Chen F, Chen C, Li W, Xiao M, Yang B, Yan Z, Gao R, Zhang S, Han H, Chen C, Lv X. Rapid detection of seven indexes in sheep serum based on Raman spectroscopy combined with DOSC-SPA-PLSR-DS model. Spectrochimica acta Part A, Molecular and biomolecular spectroscopy. 2021;248:119260.
Chen F, Sheng L, Xu C, Li J, Ali I, Li H, Cai Y. Ufbp1, a Key Player of Ufm1 Conjugation System, Protects Against Ketosis-Induced Liver Injury via Suppressing Smad3 Activation. Frontiers in cell and developmental biology. 2021;9:676789.
Chen GG, Woo PYM, Ng SCP, Wong GKC, Chan DTM, van Hasselt CA, Tong MCF, Poon WS. Impact of metformin on immunological markers: Implication in its anti-tumor mechanism. Pharmacology & therapeutics. 2020;213:107585.
Chen H, Souayah N. Immunoglobulins reduced oxidative stress in human microglial cells induced by high dose of acetoacetate. Brain research. 2020;1748:147054.
Chen J.
Chen J, Zeng H, Ouyang X, Zhu M, Huang Q, Yu W, Ling L, Lan HY, Xu A, Tang Y. The incidence, risk factors, and long-term outcomes of acute kidney injury in hospitalized diabetic ketoacidosis patients. BMC nephrology. 2020;21(1):48.
Chen O, Blonquist TM. Tolerability and Safety of a Novel Ketogenic Ester, Bis-Hexanoyl (R)-1,3-Butanediol: A Randomized Controlled Trial in Healthy Adults. 2021;13(6).
Chen Q, Akinwunmi BO, Zhang CJP.
Chen S, Du K, Zou C. Current progress in stem cell therapy for type 1 diabetes mellitus. Diabetes care. 2020;11(1):275.
Chen SF, Yang YC, Hsu CY, Shen YC. Risk of hyperglycaemic crisis episode in diabetic patients with schizophrenia: A nationwide population-based cohort study. Journal of pharmacy practice. 2020;46(1):41-5.
Chen TH, Wang CC, Liu CH, Hsiao CC, Chen ST, Liu FH, Ho MY, Li YR. Similar Cardiovascular Outcomes Between Insulin Detemir and Insulin Glargine In Type 2 Diabetic Patients With Extremely Atherosclerotic Cardiovascular Disease Risks. Endocrine practice : official journal of the American College of Endocrinology and the American Association of Clinical Endocrinologists. 2020;26(8):818-29.
Chen WJ, Hieda S, Ishimaru N, Ohnishi J, Mizuki S, Kanzawa Y, Kawano K, Nakajima T, Kinami S. Posterior reversible encephalopathy syndrome complicating hyperosmolar hyperglycemic syndrome. The Journal of clinical endocrinology and metabolism. 2021.
Chen YC, Tsai SJ. Bilateral cerebral infarction in diabetic ketoacidosis and bilateral internal carotid artery occlusion: A case report and review of literature. World journal of clinical cases. 2021;9(15):3787-95.
Cheng Y, Xu C, Wang S, Hou L, Guan Q, Zhou X. Serum cystatin C levels are decreased in type 1 diabetes mellitus patients with diabetic ketoacidosis. Minerva endocrinologica. 2020;45(2):106-16.
Cherubini V, Gohil A, Addala A, Zanfardino A, Iafusco D, Hannon T, Maahs DM. Unintended Consequences of Coronavirus Disease-2019: Remember General Pediatrics. The Journal of pediatrics. 2020;223:197-8.
Cherubini V, Grimsmann JM. Temporal trends in diabetic ketoacidosis at diagnosis of paediatric type 1 diabetes between 2006 and 2016: results from 13 countries in three continents. 2020;63(8):1530-41.
Cherubini V, Marino M, Carle F, Zagaroli L, Bowers R, Gesuita R. Effectiveness of ketoacidosis prevention campaigns at diagnosis of type 1 diabetes in children: A systematic review and meta-analysis. Diabetes research and clinical practice. 2021;175:108838.
Cho N, Bushell T, Choi M, Moussavi K. Evaluation of the Two-Bag System in Adult Diabetic Ketoacidosis Patients. 2021;34(1):17-22.
Chobot A.
Choe BH.
Choe JY, Jang KM. Propionic Acidemia with Novel Mutation Presenting as Recurrent Pancreatitis in a Child. 2019;34(47):e303.
Choi EY.
Choudhary P.
Chow WS, Fong CHY, Woo YC, Lam KSL.
Chowdhury S, Goswami S. COVID-19 and type 1 diabetes: dealing with the difficult duo. 2020:1-6.
Christesen HT, Brusgaard K, Pawlosky RJ, Kashiwaya Y, King MT, Veech RL. A Dietary Ketone Ester Normalizes Abnormal Behavior in a Mouse Model of Alzheimer's Disease. Scientific reports. 2020;21(3).
Cibelli G, Monda V.
Cinek O.
Ciusani E.
Clark A, Litchfield K, Hannah S, Love C, Slade K, Lake K, Agaram R. Pre-operative carbohydrate loading prior to elective caesarean delivery: a randomised controlled trial. Journal of diabetes investigation. 2021;45:21-7.
Clark A, Mohammed AS, Raut A, Moore S, Houlden R, Awad S. Prevalence and Clinical Characteristics of Adults Presenting With Sodium-Glucose Cotransporter-2 Inhibitor-Associated Diabetic Ketoacidosis at a Canadian Academic Tertiary Care Hospital. Metabolomics : Official journal of the Metabolomic Society. 2021;45(3):214-9.
Clark JL, Rudloff E, Rick M. Percent recovery of insulin from two different concentrations (3 U/250 mL and 45 U/250 mL) of regular insulin solutions prepared for continuous rate infusion. Journal of veterinary emergency and critical care (San Antonio, Tex : 2001). 2021;31(1):117-20.
Clarke K, Ferdinandusse S, de Haan FH, Houtkooper RH, L IJ, Kok IL, Langeveld M, van der Pol WL, de Sain-van der Velden MGM, Sibeijn-Kuiper A, Takken T, Wanders RJA, van Weeghel M, Wijburg FA, van der Woude LH, Wüst RCI, Cox PJ, Jeneson JAL, Somali M, Paschou SA, Mouslech Z. Insulin pumps use in Greece: Efficacy and safety data from 140 patients with type 1 diabetes mellitus. Journal of inherited…
Clarke R, Ioannou A. Could the QTc prolongation seen in diabetic ketoacidosis be due to more than just a raised anion gap? The Journal of pediatrics. 2021;231:295.
Clauss M.
Cline TE, Sangha N. The case of a 69-year-old man with COVID-19 and encephalopathy. Annals of clinical and translational neurology. 2021;8(1):300-1.
Coakley A, Pyle L, Manseau K, Thomas S, Rewers A.
Coate KC. SARS-CoV-2 Cell Entry Factors ACE2 and TMPRSS2 are Expressed in the Pancreas but are Not Enriched in Islet Endocrine Cells. 2020.
Cocchi C.
Cocco R, Canozzi MEA, Fischer V. Rumination time as an early predictor of metritis and subclinical ketosis in dairy cows at the beginning of lactation: Systematic review-meta-analysis. Preventive veterinary medicine. 2021;189:105309.
Codner E.
Cohen ET. Distinguishing between toxic alcohol ingestion vs alcoholic ketoacidosis: how can we tell the difference? Biosensors. 2021;59(8):715-20.
Colacci M, Fralick J, Odutayo A, Fralick M. Sodium-Glucose Cotransporter-2 Inhibitors and Risk of Diabetic Ketoacidosis Among Adults With Type 2 Diabetes: A Systematic Review and Meta-Analysis. Canadian journal of diabetes. 2021.
Coleman JL, Carrigan CT, Margolis LM. Body composition changes in physically active individuals consuming ketogenic diets: a systematic review. 2021;18(1):41.
Coleman M.
Coles N, Corathers S.
Colhoun HM.
Concepción Zavaleta MJ, Armas Flórez CD, Plasencia Dueñas EA, Coronado Arroyo JC. Diabetic ketoacidosis during COVID-19 pandemic in a developing country. Diabetes research and clinical practice. 2020;168:108391.
Connor RI, Michelson KA. Development of a rubric for assessing delayed diagnosis of appendicitis, diabetic ketoacidosis and sepsis. Journal of medical virology. 2021;8(2):219-25.
Conover ZR, Talai A, Klockau KS, Ing RJ, Chatterjee D. Perioperative Management of Children on Ketogenic Dietary Therapies. Nature medicine. 2020;131(6):1872-82.
Contiero B.
Cook JG, Pepler PT, Viora L. Association of days in close up, gestation length, and rumination around time of calving with disease and pregnancy outcomes in multiparous dairy cows. Journal of dairy science. 2021;104(8):9093-105.
Córdova-Cueva L.
Cornelius VA, Yacoub A, Kelaini S, Margariti A. Diabetic endotheliopathy: RNA-binding proteins as new therapeutic targets. The international journal of biochemistry & cell biology. 2021;131:105907.
Coronel-Restrepo N, Blanco VM, Palacio A, Ramírez-Rincón A, Arbeláez S, Duque V, Pino JJ, Carvajal J, Bedoya J, Cuesta DP, Botero JF. Real-world effectiveness and safety of sensor-augmented insulin pump therapy in adults with type 1 diabetes: Long-term follow-up. Endocrinologia, diabetes y nutricion. 2020.
Correddu F.
Cortez ACA.
Cox ZL, Collins SP, Aaron M, Hernandez GA, Iii ATM, Davidson BT, Fowler M, Lindsell CJ, Jr FEH, Jenkins CA, Kampe C, Miller KF, Stubblefield WB, Lindenfeld J. Efficacy and safety of dapagliflozin in acute heart failure: Rationale and design of the DICTATE-AHF trial. Academic emergency medicine : official journal of the Society for Academic Emergency Medicine. 2021;232:116-24.
Craig ME.
Crea F.
Creutzinger KC, Dann HM, Moraes LE, Krawczel PD, Proudfoot KL. Effects of prepartum stocking density and a blind on physiological biomarkers, health, and hygiene of transition Holstein dairy cows. Journal of dairy science. 2021;104(1):886-98.
Croft A, Bucca A, Jansen JH, Motzkus C, Herbert A, Wang A, Hunter BR. First-time Diabetic Ketoacidosis in Type 2 Diabetics With Covid-19 Infection: A Novel Case Series. The Journal of emergency medicine. 2020;59(5):e193-e7.
Crujeiras AB, Izquierdo AG, Primo D, Milagro FI, Sajoux I, Jácome A, Fernandez-Quintela A, Portillo MP, Martínez JA, Martinez-Olmos MA, de Luis D, Casanueva FF. Epigenetic landscape in blood leukocytes following ketosis and weight loss induced by a very low calorie ketogenic diet (VLCKD) in patients with obesity. Clinical nutrition (Edinburgh, Scotland). 2021;40(6):3959-72.
Cruz KS.
Cruz-Flores S. Neurological Complications of Endocrine Emergencies. Current neurology and neuroscience reports. 2021;21(5):21.
Cuenoud B, Hartweg M, Godin JP, Croteau E, Maltais M, Castellano CA, Carpentier AC, Cunnane SC. Metabolism of Exogenous D-Beta-Hydroxybutyrate, an Energy Substrate Avidly Consumed by the Heart and Kidney. Pflugers Archiv : European journal of physiology. 2020;7:13.
Cully M, Thompson AD, Depiero AD. Potential selection bias when subjects were excluded because of missing values. The American journal of emergency medicine. 2020;38(3):681-2.
Cully M, Thompson AD, DePiero AD. Is lactic acidosis predictive of outcomes in pediatric diabetic ketoacidosis? Diabetes care. 2020;38(2):329-32.
Curtis WM.
Czajka JJ, Kambhampati S, Tang YJ, Wang Y, Allen DK. Application of Stable Isotope Tracing to Elucidate Metabolic Dynamics During Yarrowia lipolytica α-Ionone Fermentation. iScience. 2020;23(2):100854.
Czogalla J, Tariparast PA, Huber TB, Janneck M, Grahammer F. Surprising Hyperkalemia of 10.2 mmol/L in a Patient with Hyperglycemia: A Case Report. Case reports in nephrology and dialysis. 2021;11(1):69-77.
Dąbek A, Wojtala M, Pirola L, Balcerczyk A. Modulation of Cellular Biochemistry, Epigenetics and Metabolomics by Ketone Bodies. Implications of the Ketogenic Diet in the Physiology of the Organism and Pathological States. Nutrients. 2020;12(3).
Dabelea D.
Dabelea DA.
D'Agostino DP.
D'Agostino DP, Kovács Z.
D'Agostino RB, Jr., Hamman RF, Mayer-Davis EJ.
Dahiya D.
Dai H, Su X, Li H, Zhu L. Association between red blood cell distribution width and mortality in diabetic ketoacidosis. Animals : an open access journal from MDPI. 2020;48(3):300060520911494.
Dalen I.
D'Amario D.
Dandona P, Birkenfeld AL, Hansen TK, Iqbal N, Xu J, Repetto E, Scheerer MF, Thoren F, Phillip M, Chao HY, Kornelius E. Two alcoholic liver cirrhosis patients developed diabetic ketoacidosis after SGLT2 inhibitors-prescription. Diabetes, obesity & metabolism. 2020;119(12):1886-7.
Dang YH, Patel-Shori NM, Barros M, Yu D. Good Literacy to Enhance Response in Diabetes Mellitus (GLITTER-DM). Innovations in pharmacy. 2020;11(3).
Daniel S, Gadhiya B, Parikh A, Joshi P. COVID-19 in a Child With Diabetic Ketoacidosis: An Instigator, a Deviator or a Spectator. Indian pediatrics. 2020;57(10):969-70.
Danne T.
Danne T.
Danne T, Tamborlane WV, Malievsky OA, Franco DR, Kawamura T, Demissie M, Niemoeller E, Goyeau H, Wardecki M, Battelino T. Efficacy and Safety of Insulin Glargine 300 Units/mL (Gla-300) Versus Insulin Glargine 100 Units/mL (Gla-100) in Children and Adolescents (6-17 years) With Type 1 Diabetes: Results of the EDITION JUNIOR Randomized Controlled Trial. 2020;43(7):1512-9.
D'Arcy R, Courtney CH. Diabetes and Covid-19: Clinical implications and novel management strategies. The Ulster medical journal. 2021;90(2):81-5.
Darmonkow G, Chafe R, Aslanova R, Hagerty D, Twells L, Barter OJ, Allwood Newhook LA. A Multi-Intervention Campaign Lowers Pediatric and Young Adult Diabetic Ketoacidosis Hospitalizations in a Canadian Province. Pediatric diabetes. 2021.
Daros RR, Eriksson HK, Weary DM, von Keyserlingk MAG. The relationship between transition period diseases and lameness, feeding time, and body condition during the dry period. Journal of dairy science. 2020;103(1):649-65.
Das AK, Mithal A, Kumar KMP, Unnikrishnan AG, Kalra S. Rationale, study design and methodology of the LANDMARC trial: a 3-year, pan-India, prospective, longitudinal study to assess management and real-world outcomes of diabetes mellitus. 2020;37(5):885-92.
Das S, Rastogi A, Harikumar KVS, Dutta D, Sahay R, Kalra S, Ghosh S, Gupta SK, Pandit K, Jabbar PK, Damodaran S, Nagesh VS, Sheikh S, Madhu SV, Bantwal G. Diagnosis and Management Considerations in Steroid-Related Hyperglycemia in COVID-19: A Position Statement from the Endocrine Society of India. Indian journal of endocrinology and metabolism. 2021;25(1):4-11.
Dass B, Beck A, Holmes C, Morton G. Euglycemic DKA (euDKA) as a presentation of COVID-19. Clinical case reports. 2020;9(1):395-8.
Dave CV, Strom BL, Kobylarz FA, Horton DB, Gerhard T. Risk of clinically relevant hyperglycemia with metoprolol compared to carvedilol in older adults with heart failure and diabetes. Medicine, science, and the law. 2021;30(10):1420-7.
David MZ, England RN, Rothstein A, Gelfand MA, Cucchiara BL, Davis KA.
Davis G, Vellanki P, Migdal A, Gujral U.
Davis GM, DeCarlo K, Wallia A, Umpierrez GE, Pasquel FJ. Management of Inpatient Hyperglycemia and Diabetes in Older Adults. Neurology. 2020;36(3):491-511.
Davis JJ. Ketogenic Diet for the Treatment and Prevention of Dementia: A Review. BMC urology. 2021;34(1):3-10.
Davis TME, Davis W. Incidence and associates of diabetic ketoacidosis in a community-based cohort: the Fremantle Diabetes Study Phase II. BMJ open diabetes research & care. 2020;8(1).
de Beaufort C.
de Lima Ramaldes LA, Dos Santos SS, de Sa JR, Dualib PM, Dib SA. The first series of cases of ketosis-prone type 2 diabetes (flatbush diabetes) in Brazilian adults. Archives of endocrinology and metabolism. 2021.
De Sa HA, Chung S, Shaniuk PM. Sweet and Salty: Diabetic Ketoacidosis in a Patient With Nephrogenic Diabetes Insipidus. Cureus. 2021;13(1):e12682.
Deakin M, Hawcutt DB, Waddankeri SS, Swaraj Waddankeri M, Gurushantappa Mangshetty B. Clinical and Biochemical Characteristics and Treatment Outcomes of Ketosis-Prone Diabetes: The Remission Prone Diabetes. BMJ paediatrics open. 2021;19(2):e106799.
Dearlove DJ, Harrison OK, Hodson L, Jefferson A, Clarke K, Cox PJ. The Effect of Blood Ketone Concentration and Exercise Intensity on Exogenous Ketone Oxidation Rates in Athletes. Medicine and science in sports and exercise. 2021;53(3):505-16.
Dee E, Qiang Y, Dutcher SK.
Deeks ED. Sotagliflozin: A Review in Type 1 Diabetes. Drugs. 2019;79(18):1977-87.
Deemer SE, Plaisance EP, Martins C. Impact of ketosis on appetite regulation-a review. Nutrition research (New York, NY). 2020;77:1-11.
DeFalco F, Schuemie MJ, Ryan PB, Sun D, Freedman A, Alba M, Lind J, Meininger G, Berlin JA, Rosenthal N, Vyas AK, Chan YM, Oud L. Variation in Utilization of Intensive Care for Pediatric Diabetic Ketoacidosis. Pharmacoepidemiology and drug safety. 2020;35(11):1314-22.
Defayette AA, Voigt LM, Zammit KT, Nadler JN, Kersten BP. Evaluation of a Computerized Insulin Dosing Tool for the Treatment of Diabetic Ketoacidosis. Journal of pharmacy practice. 2020;33(6):768-73.
Degano L, Vicario D, Lourenco D.
Dehkharghani S.
Delaleu J, Grynberg-Laloum E, Moguelet P, Hamann P, Francès C, Barbaud A, Senet P. Prurigo pigmentosa induced by ketosis ("keto rash"): a demonstrative case and internet search results. International journal of dermatology. 2020;59(7):876-7.
Delasos L, Bazewicz C, Sliwinska A, Lia NL, Vredenburgh J. New onset diabetes with ketoacidosis following nivolumab immunotherapy: A case report and review of literature. Journal of oncology pharmacy practice : official publication of the International Society of Oncology Pharmacy Practitioners. 2021;27(3):716-21.
DelMedico NV, Lov J. Ketone bodies as an energy source: regular-grade, premium, or super-fuel to power the mitochondrial engine? The Journal of physiology. 2021;599(3):735-6.
Demeterco-Berggren C, Alonso GT, Gallagher MP, Clements M, Rapaport R, Garland J. Acute necrotising duodenitis. Journal of diabetes. 2021;61(3):237-8.
Demir K, Yılmaz D, Duman M.
Demiral M, Demirbilek H. Neonatal diabetes due to homozygous INS gene promoter mutations: Highly variable phenotype, remission and early relapse during the first 3 years of life. 2020;21(7):1169-75.
Deng LL. Astragaloside IV as Potential Antioxidant Against Diabetic Ketoacidosis in Juvenile Mice Through Activating JNK/Nrf2 Signaling Pathway. Archives of medical research. 2020;51(7):654-63.
Dennhardt N, Hartmann H, Kluger GJ, Sümpelmann R, Herberhold T, Chou CH, Feng IJ, Chen YC, Chen JH, Lin HJ, Wang JJ, Hsu CC, Huang CC. Risk of Dementia in Diabetic Patients with Hyperglycemic Crisis: A Nationwide Taiwanese Population-Based Cohort Study. Neuropediatrics. 2020;54(5):419-26.
DePiero A, Kuppermann N, Brown KM, Schunk JE, McManemy JK, Rewers A, Stoner MJ, Tzimenatos L, Garro A, Myers SR, Quayle KS, Trainor JL, Kwok MY, Nigrovic LE, Olsen CS, Casper TC, Ghetti S, Glaser NS. Hypertension during Diabetic Ketoacidosis in Children. Cardiovascular diabetology. 2020;223:156-63.e5.
Deprez LM, Mortimer GMN, Murtagh DKJ, McCoy S, Mylchreest R, Gilbertson LJ, Clark KM, Simpson PV, McManus EJ, Oh JE, Yadavaraj S, King VM, Pillai A, Romero-Ferrando B, Brinkhuis M, Copeland BM, Samad S, Liao S, Schepel JAC, Stubbs BJ, Nikiforov AI, Rihner MO, Weston SL, Higley N, Stump DG, Krane GA, Gadupudi G, Verdin E, Newman JC. Toxicological evaluation of the ketogenic ester bis hexanoyl (R)-…
Dernoncourt A, Bouchereau J, Acquaviva-Bourdain C, Wicker C, De Lonlay P, Gourguechon C, Sevestre H, Merle PE, Maizel J. Myogenic Disease and Metabolic Acidosis: Consider Multiple Acyl-Coenzyme A Dehydrogenase Deficiency. 2019;2019:1598213.
Dervishi E, Plastow G, Hoff B, Colazo M. Common and specific mineral and metabolic features in dairy cows with clinical metritis, hypocalcaemia or ketosis. Research in veterinary science. 2021;135:335-42.
Desalegn T, Sorsa A, Massey IY, Zhang C, Yang F, Norgren J, Daniilidou M, Kåreholt I, Sindi S, Akenine U, Nordin K, Rosenborg S, Ngandu T, Kivipelto M, Sandebring-Matton A. Serum proBDNF Is Associated With Changes in the Ketone Body β-Hydroxybutyrate and Shows Superior Repeatability Over Mature BDNF: Secondary Outcomes From a Cross-Over Trial in Healthy Older Adults. PloS one. 2021;13:716594.
Deshmukh H, Wilmot EG, Gregory R, Barnes D, Narendran P. Effect of Flash Glucose Monitoring on Glycemic Control, Hypoglycemia, Diabetes-Related Distress, and Resource Utilization in the Association of British Clinical Diabetologists (ABCD) Nationwide Audit. 2020;43(9):2153-60.
Dey RK, Hilmy AI, Imad HA, Yoosuf AA, Latheef AA. COVID-19 and emergencies in patients with diabetes: two case reports. Journal of medical case reports. 2021;15(1):57.
Deyneli O.
Dhatariya K.
Dhatariya KK, Glaser NS, Codner E, Umpierrez GE. Diabetic ketoacidosis. Nature reviews Disease primers. 2020;6(1):40.
Dhillon KK, Gupta S. Biochemistry, Ketogenesis. StatPearls. Treasure Island (FL): StatPearls Publishing
Dhir A, Dahiya S, Bhardwaj N, Gupta M. Spontaneous extensive pneumocephalous as a rare manifestation of Escherichia coli suppurative meningitis in Diabetic ketoacidosis. Diabetes. 2020;13(1).
Di Giovanni P, Meo F, Cedrone F, D'Addezio M, Di Martino G, Scampoli P, Valente A, Romano F, Staniscia T. Predictors and Trend of Ketoacidosis Hospitalization Rate in Type 2 Diabetes Mellitus Patients from 2006 to 2015 in Abruzzo Region, Italy. La Clinica terapeutica. 2020;170(1):e53-e8.
Di Paolo S, Fiorentino M, De Nicola L, Reboldi G, Gesualdo L, Barutta F, Natali A, Penno G, Fioretto P, Pugliese G. Indications for renal biopsy in patients with diabetes. Joint position statement of the Italian Society of Nephrology and the Italian Diabetes Society. Nutrition, metabolism, and cardiovascular diseases : NMCD. 2020;30(12):2123-32.
Dimitriadis G.
Dimitriadis G, Kotsa K.
Dimmock D, Pitt J, Abdenur JE, Sato D. Mortality and morbidity following postoperative use of short-term, low-dose quetiapine vs risperidone in patients with diabetes: Analysis using a national inpatient database. American journal of medical genetics Part A. 2020;29(12):1703-9.
Dingle HE, Slovis C. Diabetic hyperglycemic emergencies: a systematic approach. Emergency medicine practice. 2020;22(2):1-20.
DiSantostefano RL, Sutphin J, Hedrick JA, Klein K, Mansfield C. Parent Preferences for Delaying Insulin Dependence in Children at Risk of Stage III Type 1 Diabetes. Diabetes technology & therapeutics. 2020;22(8):584-93.
Ditkowsky J, Lieber AC, Leibner ES, Genes N. SARS-CoV-2 Infection and Associated Rates of Diabetic Ketoacidosis in a New York City Emergency Department. The western journal of emergency medicine. 2021;22(3):599-602.
Doğulu N, Öncül Ü. Pyruvate carboxylase deficiency type C as a differential diagnosis of diabetic ketoacidosis. 2021;34(7):947-50.
Domínguez Rojas J, Tello Pezo MV, Tasayco Muñoz J, Coronado Muñoz Á. Severe diabetic ketoacidosis precipitated by COVID-19 in pediatric patients: Two case reports. Medwave. 2021;21(3):e8176.
Donaghue KC.
Donovan P, Eccles-Smith J. The Queensland Inpatient Diabetes Survey (QuIDS) 2019: the bedside audit of practice. 2021;215(3):119-24.
Dorcely B, Nitis J, Schwartzbard A, Newman JD, Goldberg IJ, Sum M. A Case Report: Euglycemic Diabetic Ketoacidosis Presenting as Chest Pain in a Patient on a Low Carbohydrate Diet. Case reports in medicine. 2021;17(2):243-6.
D'Oria R, Giordano F, Caruso I.
Douros A, Lix LM, Fralick M, Dell'Aniello S, Shah BR. Sodium-Glucose Cotransporter-2 Inhibitors and the Risk for Diabetic Ketoacidosis : A Multicenter Cohort Study. 2020;173(6):417-25.
Dovc K.
Dovč K.
Dressler A, Häfele C, Giordano V, Benninger F, Trimmel-Schwahofer P, Gröppel G, Samueli S, Feucht M, Male C, Repa A. The Ketogenic Diet Including Breast Milk for Treatment of Infants with Severe Childhood Epilepsy: Feasibility, Safety, and Effectiveness. Breastfeeding medicine : the official journal of the Academy of Breastfeeding Medicine. 2020;15(2):72-8.
Drissi Oudghiri M, Laidi S, Chadli A, Kravetz AM, Sanghavi P, Bhargava V, Shi RZ, Nally LM. Plasmapheresis as an Early Treatment for Severe Hypertriglyceridemia, Acute Pancreatitis, and Diabetic Ketoacidosis. Diabetes, metabolic syndrome and obesity : targets and therapy. 2021;7(5):315-9.
Du S, Zhang H, Wu H, Ye S, Li W, Su Q. Prevalence and Gender Differences of Metabolic Syndrome in Young Ketosis-Prone Type 2 Diabetic Individuals: A Retrospective Study. Diabetes, metabolic syndrome and obesity : targets and therapy. 2020;13:2719-27.
Dubey S.
Dumin E, Idin A, Korman SH, Tal G. Acute Normoglycemic Ketoacidosis. Revista paulista de pediatria : orgao oficial da Sociedade de Pediatria de Sao Paulo. 2019;65(12):1610-2.
Dunn J, Grider MH. Physiology, Adenosine Triphosphate. StatPearls. Treasure Island (FL): StatPearls Publishing
Dunne JL, Koralova A, Sutphin J, Bushman JS, Fontanals-Ciera B, Coulter JR, Hutton CT. Parent and Pediatrician Preferences for Type 1 Diabetes Screening in the U.S. 2021;44(2):332-9.
Dunning T, Dhatariya K.
Durrer M, Mevissen M, Holinger M, Hamburger M. Effects of a Multicomponent Herbal Extract on the Course of Subclinical Ketosis in Dairy Cows - a Blinded Placebo-controlled Field-study. 2020;86(18):1375-88.
Dyatlova N, Omotosho YB, Sherchan R, Shrestha J, Buddharaju V. A Case of Severe Metabolic Acidosis due to Jardiance-Induced Euglycemic Diabetic Ketoacidosis. Cureus. 2021;13(4):e14580.
Dżygało K, Nowaczyk J, Szwilling A, Kowalska A. Increased frequency of severe diabetic ketoacidosis at type 1 diabetes onset among children during COVID-19 pandemic lockdown: an observational cohort study. Pediatric endocrinology, diabetes, and metabolism. 2020;26(4):167-75.
Ebekozien O, Agarwal S, Noor N, Albanese-O'Neill A, Wong JC, Seeherunvong T, Sanchez J, DeSalvo D, Lyons SK, Majidi S, Wood JR, Acharya R, Aleppo G, Sumpter KM, Cymbaluk A, Shah NA, Van Name M, Cruz-Aviles L, Alonso GT, Gallagher MP, Sanda S, Feuer AJ, Cossen K, Rioles N, Jones NY, Kamboj MK, Hirsch IB. Inequities in Diabetic Ketoacidosis Among Patients With Type 1 Diabetes and COVID-19: Data Fro…
Eckert A, Domhardt M, Reinauer C, Berger G, Galler A, Böckmann A, Henn M, Haak T, Holl RW. Non-suicidal self-injury in adolescents and young adults with type 1 diabetes: clinical characteristics from a German diabetes-patient registry (DPV). Nutritional neuroscience. 2021;297:113733.
Eckert AJ, Zhou FL, Grimsmann JM, Pettus JH, Kerner W, Miller KM, Stechemesser L, Edelman SV, Spies C, Holl RW, Ibald-Mulli AM. Demographic characteristics and acute complications among adults with type 1 diabetes: Comparison of two multicentre databases from Germany and the United States. Medicine, science, and the law. 2021;35(3):107812.
Edhi AI.
Edholm K, Lappé K, Kukhareva P, Hopkins C, Hatton ND, Gebhart B, Nyman H, Signor E, Davis M, Kawamoto K, Johnson SA. Reducing Diabetic Ketoacidosis Intensive Care Unit Admissions Through an Electronic Health Record-Driven, Standardized Care Pathway. Journal for healthcare quality : official publication of the National Association for Healthcare Quality. 2020;42(5):e66-e74.
Edigin E.
Edriss H, Molehin AJ, Selvan K, Gavidia R, Patel PU, Nugent K. Advanced glycation end products and glycosaminoglycans in patients with diabetic ketoacidosis. 2020;68(3):738-42.
Edwards KH, Elliott BT. Carbohydrate intake and ketosis in self-sufficient multi-stage ultramarathon runners. 2020;38(4):366-74.
Egashira F, Kawashima M, Morikawa A, Kosuda M, Ishihara H, Watanabe K. A rare case of fulminant type 1 diabetes mellitus accompanied by both acute pancreatitis and myocarditis - case report. 2020;20(1):127.
Ehrmann D, Kulzer B, Roos T, Haak T, Al-Khatib M, Hermanns N. Risk factors and prevention strategies for diabetic ketoacidosis in people with established type 1 diabetes. The lancet Diabetes & endocrinology. 2020;8(5):436-46.
El Hussein MT, Kilfoil L. Using your "head backward" in the management of diabetic ketoacidosis. The Nurse practitioner. 2020;45(1):7-11.
Elamari S, Elaziz S, Chadli A, Farouqi A. [Management of diabetes during Ramadan fasting: applications of international recommendations in clinical practice]. The Pan African medical journal. 2020;36:316.
El-Amir Z.
El-Amir Z, Dahiya DS, Singh J, Edigin E.
Elbarbary NS, Dos Santos TJ. COVID-19 outbreak and pediatric diabetes: Perceptions of health care professionals worldwide. 2020;21(7):1083-92.
Eldaim MAA.
Eledrisi MS, Beshyah SA, Malik RA. Management of diabetic ketoacidosis in special populations. Current diabetes reports. 2021;174:108744.
Eledrisi MS, Elzouki AN. Management of Diabetic Ketoacidosis in Adults: A Narrative Review. Saudi journal of medicine & medical sciences. 2020;8(3):165-73.
Elhalik M.
Elhamouly M, Gad-Allah SM, Abdel-Daim MM.
El-Kareh R, Kurashige K, Box K, Ryals RC, Huang SJ, Wafai D, Bernert C, Steele W, Six M, Bonthala S, Titus H, Yang P, Gillingham M, Pennesi ME. A Ketogenic & Low-Protein Diet Slows Retinal Degeneration in rd10 Mice. Journal of diabetes science and technology. 2020;9(11):18.
Elkituni A, Elshwekh H, Bendala NM, Atwear WS, Aldaba FA, Fellah AM. Profile of diabetic ketoacidosis at the National Diabetes and Endocrine Center in Tripoli, Libya, 2015. Diabetes & metabolic syndrome. 2021;15(3):771-5.
Elkon-Tamir E, Lebenthal Y. Type 1 diabetes outcomes of children born in Israel of Eritrean asylum seekers. 2021;58(2):145-52.
Elmeligy E, Oikawa S, Mousa SA, Bayoumi SA, Hafez A, Mohamed RH, Al-Lethie AA, Hassan D, Khalphallah A. Role of insulin, insulin sensitivity, and abomasal functions monitors in evaluation of the therapeutic regimen in ketotic dairy cattle using combination therapy with referring to milk yield rates. Open veterinary journal. 2021;11(2):228-37.
Emara MH, Mazid U, Atta MA, Elshahat S, Mahros AM. Ketonuria with or without ketoacidosis as the presenting manifestation of SARS-CoV-2 (COVID-19) among uncontrolled type 2 diabetic patients. Nutrients. 2020;144:110226.
Eng CW.
Eom JS, Kim ET, Kim HS, Choi YY, Lee SJ, Lee SS, Kim SH, Lee SS. Metabolomics comparison of serum and urine in dairy cattle using proton nuclear magnetic resonance spectroscopy. Animal bioscience. 2021.
Eom JS, Kim ET, Kim HS, Choi YY, Lee SJ, Lee SS, Kim SH, Lee SS. Metabolomics comparison of rumen fluid and milk in dairy cattle using proton nuclear magnetic resonance spectroscopy. Animal bioscience. 2021;34(2):213-22.
Erel Ö.
Eriksson Hydara Y, Zilg B. Postmortem diagnosis of ketoacidosis: Levels of beta-hydroxybutyrate, acetone and isopropanol in different causes of death. Forensic science international. 2020;314:110418.
Eseaton P, Kichloo A.
Esin A.
Eskandarani RM, Sawan S. Diabetic Ketoacidosis on Hospitalization with COVID-19 in a Previously Nondiabetic Patient: A Review of Pathophysiology. Clinical medicine insights Endocrinology and diabetes. 2020;13:1179551420984125.
Espinoza D, Sanchez PA, Junia C. Diabetes Mellitus: An Unrecognized Complication in the Management of Patients With Mental Illness. Cureus. 2020;12(6):e8444.
Es-Saad O, Malki K, Bkiyar H, Housni B, Hettiarachchi D. A Concise Review of Ketogenic Dietary Interventions in the Management of Rare Diseases. Case reports in endocrinology. 2021;2021:6685581.
Estifan E, Nanavati SM, Kumar V, Vora A, Alziadat M, Sharaan A, Ismail M. Unusual Presentation of Methicillin-Resistant Staphylococcus aureus Colitis Complicated with Acute Appendicitis. Journal of global infectious diseases. 2020;12(1):34-6.
Etoga ME, Lontchi-Yimagou E.
Ettema JF, Krogh MA, Østergaard S. Economic value of information from an alert system on physiological imbalance in fresh cows. Preventive veterinary medicine. 2020;181:105039.
Evangeliou A.
Eyler Y, Kilic TY, Idil H. Nasal Capnography Monitoring of a Patient with Diabetic Ketoacidosis. 2020;35(2):229-30.
Falchi L. Investigation of β-hydroxybutyrate in early lactation of Simmental cows: Genetic parameters and genomic predictions. The American journal of case reports. 2021;138(6):708-18.
Fan M, Du X, Chen X, Bai H, Loor JJ, Shen T, Liang Y, Sun X, Xu Q, Song Y, Wang Z, Liu G, Yang L, Li X, Li X, Gao W. Inhibition of cell death inducing DNA fragmentation factor-α-like effector c (CIDEC) by tumor necrosis factor-α induces lipolysis and inflammation in calf adipocytes. Journal of dairy science. 2021;104(5):6134-45.
Fang J, Genco M, Caskey RN. COVID-19 Precipitating Euglycaemic Diabetic Ketoacidosis with SGLT2 Inhibitor Use. European journal of case reports in internal medicine. 2020;7(11):001943.
Faquih A.
Farah SJ, Masri N, Ghanem H, Azar M. DIABETIC KETOACIDOSIS ASSOCIATED WITH ALPELISIB TREATMENT OF METASTATIC BREAST CANCER. AACE clinical case reports. 2020;6(6):e349-e51.
Farias MEL.
Fariduddin M, Rahman MH, Ashrafuzzaman SM, Afsana F, Qureshi NK.
Farran BA, Bin Elaiwah RI, Aldarsouny AT, Alshamrani AM, Almaslamani AM, Alsubie BF, Zainab MM, Alkulaib MO, Khalifah A. Level of awareness of diabetic ketoacidosis among diabetes mellitus patients in Riyadh. Journal of family medicine and primary care. 2020;9(6):2676-9.
Fatima T, Sedrakyan S, Awan MR, Khatun MK, Rana D, Jahan N. Use of Sodium-Glucose Co-Transporter-2 Inhibitors in Type 1 Diabetics: Are the Benefits Worth the Risks? Cureus. 2020;12(8):e10076.
Fawwad A, Waris N, Askari S, Ogle G, Ahmedani MY, Basit A. Relationship of C-peptide levels to duration of Type 1 diabetes - A study from Sindh, Pakistan. Pakistan journal of medical sciences. 2020;36(4):765-9.
Fayfman M.
Feldhaus F, Lange-Brock N. [Increasing lactate levels during treatment of diabetic ketoacidosis]. Medizinische Klinik, Intensivmedizin und Notfallmedizin. 2020;115(5):417-9.
Fernández-Cardona A, González-Devia D. Intermittent Fasting as a Trigger of Ketoacidosis in a Patient With Stable, Long-term Type 1 Diabetes. 2020;4(10):bvaa126.
Fernandez-Robles C, Carr ZJ, Oprea AD. Endocrine emergencies in anesthesia. Current opinion in anaesthesiology. 2021;34(3):326-34.
Ferraris C.
Ferraro PM.
Ferrat LA, Vehik K. A combined risk score enhances prediction of type 1 diabetes among susceptible children. 2020;26(8):1247-55.
Ferreira JP, Hamui M, Torrents M, Carrano R, Ferraro M, Toledo I. The Influence of Chloride for the Interpretation of Plasma Bicarbonate During the Treatment of Diabetic Ketoacidosis. Pediatric emergency care. 2020;36(3):e143-e5.
Ferreira MS.
Fichna M, Fichna P, Czainska M, Rozwadowska N, Yousaf MN, Ehsan H, Ehsan S, Sagheer U, Chaudhary F. Glycogenic Hepatopathy: A Reversible Complication of Uncontrolled Diabetes Mellitus. Journal of immunology research. 2020;12(7):e9323.
Fieger EI, Fadel KM, Modarres AH, Wickham EP, 3rd, Wolver SE. SUCCESSFUL REIMPLEMENTATION OF A VERY LOW CARBOHYDRATE KETOGENIC DIET AFTER SGLT2 INHIBITOR ASSOCIATED EUGLYCEMIC DIABETIC KETOACIDOSIS. AACE clinical case reports. 2020;6(6):e330-e3.
Field R. Ketogenic diets and the nervous system: a scoping review of neurological outcomes from nutritional ketosis in animal studies. Journal of animal breeding and genetics = Zeitschrift fur Tierzuchtung und Zuchtungsbiologie. 2021:1-14.
Field T, Pourkazemi F, Rooney K, Sehgal P. LncRNA VEAL2 regulates PRKCB2 to modulate endothelial permeability in diabetic retinopathy. Nutrition research reviews. 2021;40(15):e107134.
Filion KB, Marusic T, Zerjav Tansek M, Sirca Campa A, Mezek A, Berden P, Battelino T, Groselj U. Normalization of obstructive cardiomyopathy and improvement of hepatopathy on ketogenic diet in patient with glycogen storage disease (GSD) type IIIa. Annals of internal medicine. 2020;24:100628.
Filler SG, Ibrahim AS, Yang YF. Efficacy of Low-Carbohydrate Ketogenic Diet as an Adjuvant Cancer Therapy: A Systematic Review and Meta-Analysis of Randomized Controlled Trials. Journal of fungi (Basel, Switzerland). 2021;13(5).
Finan B, Capozzi ME, Campbell JE. Repositioning Glucagon Action in the Physiology and Pharmacology of Diabetes. 2020;69(4):532-41.
Finck BN, Hou YC, Zheng CM. Molecular Mechanisms of SGLT2 Inhibitor on Cardiorenal Protection. Nature metabolism. 2020;21(21).
Finocchi V, Vellone V. A 3-Level Impaction Technique for Dorsal Reshaping and Reduction Without Dorsal Soft Tissue Envelope Dissection. 2021.
Finucane F, Vallejo-Timarán D, Reyes-Vélez J, VanLeeuwen J, Maldonado-Estrada J, Astaiza-Martínez J. Incidence and effects of subacute ruminal acidosis and subclinical ketosis with respect to postpartum anestrus in grazing dairy cows. International journal of environmental research and public health. 2020;6(4):e03712.
Fiore E, Blasi F, Morgante M, Cossignani L, Badon T, Gianesella M, Contiero B, Berlanda M. Changes of milk fatty acid composition in four lipid classes as biomarkers for the diagnosis of bovine ketosis using bioanalytical Thin Layer Chromatography and Gas Chromatographic techniques (TLC-GC). Journal of pharmaceutical and biomedical analysis. 2020;188:113372.
Fiore E, Perillo L, Gianesella M, Giannetto C, Giudice E, Piccione G, Morgante M. Comparison between two preventive treatments for hyperketonaemia carried out pre-partum: effects on non-esterified fatty acids, β-hydroxybutyrate and some biochemical parameters during peripartum and early lactation. The Journal of dairy research. 2021;88(1):38-44.
Fiore E, Tessari R, Morgante M, Gianesella M, Badon T, Bedin S, Mazzotta E, Berlanda M. Identification of Plasma Fatty Acids in Four Lipid Classes to Understand Energy Metabolism at Different Levels of Ketonemia in Dairy Cows Using Thin Layer Chromatography and Gas Chromatographic Techniques (TLC-GC). 2020;10(4).
Fiore F.
Fisler G, Izard SM, Shah S, Lewis D, Kainth MK, Hagmann SHF, Belfer JA, Feld LM, Mastroianni F, Kvasnovsky CL, Capone CA, Schneider J, Sweberg T, Schleien C, Taylor MD. Characteristics and risk factors associated with critical illness in pediatric COVID-19. Annals of intensive care. 2020;10(1):171.
Fleming N. An overview of COVID-19 in people with diabetes: Pathophysiology and considerations in the inpatient setting. International journal of endocrinology. 2021;38(3):e14509.
Fleming N, Hamblin PS, Story D, Ekinci EI. Evolving Evidence of Diabetic Ketoacidosis in Patients Taking Sodium-Glucose Cotransporter 2 Inhibitors. Pediatric diabetes. 2020;105(8).
Flores M, Amir M, Ahmed R, Alashi S, Li M, Wang X, Lansang MC, Al-Jaghbeer MJ. Causes of diabetic ketoacidosis among adults with type 1 diabetes mellitus: insulin pump users and non-users. BMJ open diabetes research & care. 2020;8(2).
Foley CM, Ryan C, Tarrant S, Bergin AM. Keto-Sleuths - An Unusual Cause of Loss of Ketosis? 2021;8:2329048x211029736.
Foltzer F, Eckert P, Cuenoud B, Oddo M.
Fonagy P.
Foppiani A, De Amicis R. Isocaloric Ketogenic Diet in Adults with High-Grade Gliomas: A Prospective Metabolic Study. 2021;73(6):1004-14.
Forsander G.
Fournakis N, Ellison J, Kraeuter AK, Mashavave T, Suvarna A, van den Buuse M, Sarnyai Z. Effects of beta-hydroxybutyrate administration on MK-801-induced schizophrenia-like behaviour in mice. Journal of geriatric psychiatry and neurology. 2020;237(5):1397-405.
Fraga DW, Hampe CS, Mulukutla SN, Graviss EA.
Fralick M, Kesselheim AS. Using real-world safety data in regulatory approval decisions: Sotagliflozin and the risk of diabetic ketoacidosis. Pharmacoepidemiology and drug safety. 2020;29(10):1322-4.
Fralick M, Redelmeier DA, Patorno E, Franklin JM, Razak F, Gomes T, Schneeweiss S. Identifying Risk Factors for Diabetic Ketoacidosis Associated with SGLT2 Inhibitors: a Nationwide Cohort Study in the USA. Journal of general internal medicine. 2021;36(9):2601-7.
Fralick M, Zinman B. The discovery of insulin in Toronto: beginning a 100 year journey of research and clinical achievement. Diabetologia. 2021;64(5):947-53.
França SN.
Franke A.
Freebern E, Santos DJA, Fang L, Jiang J, Parker Gaddis KL, Liu GE, VanRaden PM, Maltecca C, Cole JB, Ma L. GWAS and fine-mapping of livability and six disease traits in Holstein cattle. Case reports in critical care. 2020;21(1):41.
Friger M, Chechik TG, Loewenthal N, Hershkovitz E, Laursen HVB, Røikjer JB, Dal J, Jensen MH. Sodium Glucose Cotransporter-2 Inhibitor Treatment and the Risk of Diabetic Ketoacidosis in Denmark: A Retrospective Cohort Study of Five Years of Use. Acta paediatrica (Oslo, Norway : 1992). 2021;16(1):73-81.
Fritsch M.
Fritsch M, Placzek K, Pacaud D.
Fujita Y, Atageldiyeva KK, Takeda Y, Yanagimachi T, Makino Y, Haneda M. A Low-Carbohydrate Diet Improves Glucose Metabolism in Lean Insulinopenic Akita Mice Along With Sodium-Glucose Cotransporter 2 Inhibitor. Frontiers in endocrinology. 2020;11:601594.
Fukuda H, Mukai H, Takahashi M. Prurigo pigmentosa following an excessive carbohydrate-restricted diet. European journal of dermatology : EJD. 2020;30(3):323-5.
Fukuda M, Nabeta M, Muta T, Fukami K, Takasu O. Euglycemic diabetic ketoacidosis caused by canagliflozin: a case report. International journal of emergency medicine. 2020;13(1):2.
Fukunaga S, Hoshino Y, Sonoda H, Kawanishi M, Yamauchi A, Kato S, Yoshikane K, Shiina H, Tanabe K, Ito T. A Remarkable Elevation in the Procalcitonin Levels Due to Diabetic Ketoacidosis in a Hemodialysis Patient. Internal medicine (Tokyo, Japan). 2021;60(8):1231-5.
Gaba N, Gaba S. Study of Liver Dysfunction in Hyperemesis Gravidarum. Cureus. 2020;12(6):e8709.
Gaber AO, Fukumori R, Elsayed HK, Oba M, Tachibana Y, Nakada K, Oikawa S. Serum paraoxonase-1 activity in tail and mammary veins of ketotic dairy cows. Endocrinology, diabetes & metabolism. 2020;84(1):79-81.
Galindo RJ. Biochemical Parameters of Diabetes Ketoacidosis in Patients with End-stage Kidney Disease and Preserved Renal Function. Obesity reviews : an official journal of the International Association for the Study of Obesity. 2021;106(7):e2673-e9.
Gall AJ, Duncan R, Badshah A. Starvation ketoacidosis on the acute medical take. Clinical medicine (London, England). 2020;20(3):298-300.
Gallagher E, Siu HY. Diabetic ketoacidosis as first presentation of type 1 diabetes mellitus in a young child: Important differential diagnosis for respiratory distress. Canadian family physician Medecin de famille canadien. 2020;66(6):425-6.
Gallagher MP, Rompicherla S, Lyons SK, Choudhary A, Majidi S, Pinnaro CT, Balachandar S, Gangat M, Curda Roberts AJ, Marks BE, Creo A, Sanchez J, Seeherunvong T, Jimenez-Vega J, Patel NS, Wood JR, Gabriel L, Sumpter KM, Wilkes M.
Galler A, Hilgard D, Bollow E, Hermann T, Kretschmer N, Maier B, Mönkemöller K. Psychological care in children and adolescents with type 1 diabetes in a real-world setting and associations with metabolic control. 2020;21(6):1050-8.
Galler A, Tittel SR. Worse glycemic control, higher rates of diabetic ketoacidosis, and more hospitalizations in children, adolescents, and young adults with type 1 diabetes and anxiety disorders. 2021;22(3):519-28.
Galli-Tsinopoulou A.
Gambardella I, Ascione R, D'Agostino DP, Ari C, Worku B, Tranbaugh RF, Ivascu N, Villena-Vargas J, Girardi LN. Systematic Review - Neuroprotection of ketosis in acute injury of the mammalian central nervous system: A meta-analysis. Journal of neurochemistry. 2021;158(2):105-18.
Garcia-Avila S, Samuel A, Farooqi I, Manickam R, Ismail M, Khaddash SI, Gibiezaite S. Searching for the Culprit: When Diabetic Ketoacidosis Presents With Insulin Autoantibodies. AACE clinical case reports. 2021;7(2):158-62.
Garg MK, Gopalakrishnan M, Yadav P, Misra S. Endocrine Involvement in COVID-19: Mechanisms, Clinical Features, and Implications for Care. Diabetologia. 2020;24(5):381-6.
Garland J, Loper N, Philcox W, Ondruschka B, Kesha K, Stables S, Glenn C, Tse R. Black Duodenum in Fatal Diabetic Ketoacidosis. The American journal of forensic medicine and pathology. 2020;41(1):82-4.
Garrett CJ, Moulton CD. The psychopathology of recurrent diabetic ketoacidosis: A case-control study. 2021;38(7):e14505.
Gaspa G.
Gassiep I. Antimicrobial stewardship in diabetic ketoacidosis: a single-centre experience. Diabetic medicine : a journal of the British Diabetic Association. 2020;50(2):173-7.
Gebremariam T, Alkhazraji S, Alqarihi A. Evaluation of Sex Differences in Murine Diabetic Ketoacidosis and Neutropenic Models of Invasive Mucormycosis. Nutrients. 2021;7(4).
Gebremedhin G, Enqueselassie F, Yifter H, Deyessa N. Hyperglycemic Crisis Characteristics and Outcome of Care in Adult Patients without and with a History of Diabetes in Tigrai, Ethiopia: Comparative Study. Diabetes, metabolic syndrome and obesity : targets and therapy. 2021;14:547-56.
Gebreyesus G, Difford GF, Buitenhuis B, Lassen J, Noel SJ, Højberg O, Plichta DR, Zhu Z, Poulsen NA, Sundekilde UK, Løvendahl P, Sahana G. Predictive ability of host genetics and rumen microbiome for subclinical ketosis. Journal of dairy science. 2020;103(5):4557-69.
Genchi VA.
Gentile S. COVID-19, ketoacidosis and new-onset diabetes: Are there possible cause and effect relationships among them? Nutrition and cancer. 2020;22(12):2507-8.
Gera S, Longendyke RL, Minich NM, Malay S, Wood JR. The COVID-19 pandemic and associated worsening of diabetic ketoacidosis presentation in youth. Diabetic medicine : a journal of the British Diabetic Association. 2021;38(10):e14610.
Gesuita R.
Gesuita R, Maffeis C, Bonfanti R, Cardella F, Citriniti F, D'Annunzio G, Franzese A, Iafusco D, Iannilli A, Lombardo F, Maltoni G, Patera IP, Piccinno E, Predieri B, Rabbone I, Ripoli C, Toni S, Schiaffini R, Bowers R, Cherubini V. Socioeconomic Inequalities Increase the Probability of Ketoacidosis at Diagnosis of Type 1 Diabetes: A 2014-2016 Nationwide Study of 2,679 Italian Children. Frontiers …
Getie A, Wondmieneh A, Bimerew M, Gedefaw G, Demis A. Determinants of diabetes ketoacidosis among diabetes mellitus patients at North Wollo and Waghimra zone public hospitals, Amhara region, Northern Ethiopia. BMC endocrine disorders. 2021;21(1):26.
Ghahremani H, Nabati S. Long-Term Glucose Restriction with or without β-Hydroxybutyrate Enrichment Distinctively Alters Epithelial-Mesenchymal Transition-Related Signalings in Ovarian Cancer Cells. 2021;73(9):1708-26.
Gheith R, Lowery R, Wilson J, Luna C, Arjona A, Dueñas C, Estevez M. Allysine and α-Aminoadipic Acid as Markers of the Glyco-Oxidative Damage to Human Serum Albumin under Pathological Glucose Concentrations. Nutrients. 2021;10(3).
Ghetti S, Kuppermann N, Rewers A. Cognitive Function Following Diabetic Ketoacidosis in Children With New-Onset or Previously Diagnosed Type 1 Diabetes. 2020;43(11):2768-75.
Ghimire P, Dhamoon AS. Ketoacidosis. StatPearls. Treasure Island (FL): StatPearls Publishing
Ghimire P, Dhamoon AS, Doerr C. Ketoacidosis (Nursing). StatPearls. Treasure Island (FL): StatPearls Publishing
Ghosh A, Misra A. Marked hyperglycemia and ketosis in a non-obese patient with new onset diabetes and very mild COVID-19 symptoms: A case report. Diabetes & metabolic syndrome. 2021;15(1):213-4.
Ghosh R, Dubey S, Roy D, Ray A, Pandit A, Ray BK, Benito-León J. Choreo-ballistic movements heralding COVID-19 induced diabetic ketoacidosis. Diabetes & metabolic syndrome. 2021;15(3):913-7.
Giaccari A.
Gianniosis M, Zhang B, Choe M. Clinical dilemma of DKA and Covid-19 infection: A case report. IDCases. 2020;22:e00938.
Gibbings NK, Kurdyak PA, Colton PA, Shah BR. Diabetic Ketoacidosis and Mortality in People With Type 1 Diabetes and Eating Disorders. 2021;44(8):1783-7.
Gibson AA, Eroglu EI, Rooney K. Urine dipsticks are not accurate for detecting mild ketosis during a severely energy restricted diet. 2020;6(5):544-51.
Giessmann LC, Kann PH. Risk and Relevance of Insulin Pump Therapy in the Aetiology of Ketoacidosis in People with Type 1 Diabetes. Journal of cerebral blood flow and metabolism : official journal of the International Society of Cerebral Blood Flow and Metabolism. 2020;128(11):745-51.
Ginn C, Ateh D, Martin J. The use of point-of-care testing to establish cause of death in the autopsy setting. Diabetes & metabolism journal. 2020;71:101933.
Giordano A.
Giorgio MR, Daniel RK, Yau M, Sperling MA. Treatment of Diabetes Mellitus in Children and Adolescents. Aesthetic surgery journal. 2000.
Giza S, Litou E, Kotanidou EP. Permanent damage of the sciatic nerve in an 8-year-old girl with newly diagnosed type 1 diabetes. 2020;40(1):69-71.
Glackin S, Metzger D, Hanas R, Chanoine JP. Is Age a Risk Factor for Cerebral Edema in Children With Diabetic Ketoacidosis? A Literature Review. Canadian journal of diabetes. 2020;44(1):111-8.
Glaser N, Chu S, Hung B, Fernandez L, Wulff H, Tancredi D, ME OD. Acute and chronic neuroinflammation is triggered by diabetic ketoacidosis in a rat model. BMJ open diabetes research & care. 2020;8(2).
Glaser NS.
Glatz-Hoppe J, Boldt A, Spiekers H, Mohr E, Losand B. Relationship between milk constituents from milk testing and health, feeding, and metabolic data of dairy cows. Journal of dairy science. 2020;103(11):10175-94.
Go A.
Goad NT, Bakhru RN, Pirkle JL, Kenes MT. Association of Hyperchloremia With Unfavorable Clinical Outcomes in Adults With Diabetic Ketoacidosis. Journal of intensive care medicine. 2020;35(11):1307-13.
Goff DC, Jr., Khan SS, Lloyd-Jones D, Arnett DK, Carnethon MR, Labarthe DR, Loop MS, Luepker RV, McConnell MV, Mensah GA, Mujahid MS, O'Flaherty ME, Prabhakaran D, Roger V, Rosamond WD, Sidney S, Wei GS, Wright JS. Bending the Curve in Cardiovascular Disease Mortality: Bethesda + 40 and Beyond. Circulation. 2021;143(8):837-51.
Gohil A, Malin S, Abulebda K, Hannon TS. A Complicated Case of COVID-19 and Hyperglycemic Hyperosmolar Syndrome in an Adolescent Male. Hormone research in paediatrics. 2021;94(1-2):71-5.
Gois AFT.
Gökşen D.
Goksen D, Goss P, Imane Z, Nagl K.
Goldhagen C, Koutnik AP, Bharwani SR, Diamond DM.
Goldman N, Fink D, Cai J, Lee YN, Davies Z. High prevalence of COVID-19-associated diabetic ketoacidosis in UK secondary care. Diabetes care. 2020;166:108291.
Gom RC, Bhatt D, Villa BR, George AG, Lohman AW, Mychasiuk R, Rho JM, Teskey GC. The ketogenic diet raises brain oxygen levels, attenuates postictal hypoxia, and protects against learning impairments. Neurobiology of disease. 2021;154:105335.
González Pannia P, Balboa R, Navarro R, Nocita MF, Ferraro M, Mannucci C. Prevalence of cerebral edema among diabetic ketoacidosis patients. Archivos argentinos de pediatria. 2020;118(5):332-6.
Gonzalez-Peña D, Vukasinovic N, Brooker JJ, Przybyla CA, Baktula A, DeNise SK. Genomic evaluation for wellness traits in US Jersey cattle. Journal of dairy science. 2020;103(2):1735-48.
Gordon D, Watson A, Desurkar A, Cowley L. Assessing the role of ketogenic dietary therapy in ring chromosome 20 syndrome: A patient-led approach. 2020;5(2):295-300.
Gorthi RS, Kamel G, Dhindsa S, Nayak RP. COVID-19 Presenting With Diabetic Ketoacidosis: A Case Series. AACE clinical case reports. 2021;7(1):6-9.
Gosmanov AR, Gosmanova EO, Kitabchi AE. Hyperglycemic Crises: Diabetic Ketoacidosis and Hyperglycemic Hyperosmolar State. 2000.
Goto S, Ishikawa JY, Idei M, Iwabuchi M, Namekawa M, Nomura T. Life-Threatening Complications Related to Delayed Diagnosis of Euglycemic Diabetic Ketoacidosis Associated with Sodium-Glucose Cotransporter-2 Inhibitors: A Report of 2 Cases. Diabetes therapy : research, treatment and education of diabetes and related disorders. 2021;22:e929773.
Goumenou M, Wallace D.
Goundan PN, Willard DL, Sahin-Efe A, Fan SL, Alexanian SM. Comparison of bicarbonate values from venous blood gas and chemistry panels measured at the time of diagnosis and resolution of diabetes ketoacidosis. Journal of clinical research in pediatric endocrinology. 2019;18:100205.
Gower BA, Tsai PH, Lai WY, Lin YY, Luo YH, Lin YT, Chen HK, Chen YM, Lai YC, Kuo LC, Chen SD, Chang KJ, Liu CH, Chang SC, Wang FD, Yang YP. Clinical manifestation and disease progression in COVID-19 infection. Obesity (Silver Spring, Md). 2021;84(1):3-8.
Graf-Schiller S, Mayer P, Potterat O.
Grammatikopoulou MG, Goulis DG, Gkiouras K, Theodoridis X, Gkouskou KK, Evangeliou A, Dardiotis E, Bogdanos DP. To Keto or Not to Keto? A Systematic Review of Randomized Controlled Trials Assessing the Effects of Ketogenic Therapy on Alzheimer Disease. Advances in nutrition (Bethesda, Md). 2020;11(6):1583-602.
Granderson I, Rocke KD.
Greenhalgh AM, Osinski K, Gifford RM, Moser S, Wild SH, Reynolds RM, Webb DJ, Colhoun HM, Fan T, Wang H, Wang J, Wang W, Guan H, Zhang C. Nomogram to predict the risk of acute kidney injury in patients with diabetic ketoacidosis: an analysis of the MIMIC-III database. Diabetes therapy : research, treatment and education of diabetes and related disorders. 2021;21(1):37.
Gregg EW, Albright AL, Imperatore G, Sezer H. Empagliflozin-induced ketoacidosis in a patient presenting with new-onset type 2 diabetes mellitus due to indolent pancreatic cancer. Diabetes care. 2020;71(3):283-4.
Gregory JM, Slaughter JC, Duffus SH, Smith TJ, LeStourgeon LM, Jaser SS. COVID-19 Severity Is Tripled in the Diabetes Community: A Prospective Analysis of the Pandemic's Impact in Type 1 and Type 2 Diabetes. 2021;44(2):526-32.
Gregory JW.
Griffin TP, Dinneen SF. SGLT2 inhibitors increase risk for diabetic ketoacidosis in type 2 diabetes. Annals of internal medicine. 2020;173(8):Jc40.
Griffiths S, Peak D, Bridwell RE, Long B. Thyroid Storm and Diabetic Ketoacidosis Presenting to the Emergency Department. Cureus. 2020;12(1):e6751.
Grisi D, Vieira I, Lima AK, Mattos M, Damé-Teixeira N, Salles L, Oliveira L, Stefani C, Guimarães MDC. The complex interrelationship between Diabetes Mellitus, oral diseases and general health. Current diabetes reviews. 2021.
Grober Y, Abid A, Arad E, Golden E, Badarny S, Hu S, Yang H, Chen Z, Leng X, Li C, Qiao L, Lv W, Li T. Clinical Outcome and Cost-Effectiveness Analysis of CSII Versus MDI in Children and Adolescent With Type 1 Diabetes Mellitus in a Public Health Care System of China. Endocrine. 2021;12:604028.
Groop PH, Dandona P, Phillip M, Gillard P, Edelman S, Jendle J, Xu J, Scheerer MF, Thoren F, Iqbal N, Repetto E, Mathieu C. Effect of dapagliflozin as an adjunct to insulin over 52 weeks in individuals with type 1 diabetes: post-hoc renal analysis of the DEPICT randomised controlled trials. The lancet Diabetes & endocrinology. 2020;8(10):845-54.
Gross RW.
Großmann S, Hoffmann U, Girlich C. [Confusion, tachypnea, and tachycardia in a 71-year-old man with type 2 diabetes mellitus]. Der Internist. 2021;62(6):672-8.
Grover S, Verma M, Chakrabarti S. Safety of Use of Clozapine in Patients With Schizophrenia With Comorbid Diabetes Mellitus. Nutrients. 2020;40(3):276-82.
Groysman AY, Peragallo-Dittko V, Islam S, Klek S. SAFETY AND EFFICACY OF GLUCOSTABILIZER IN THE MANAGEMENT OF DIABETIC KETOACIDOSIS. Endocrine practice : official journal of the American College of Endocrinology and the American Association of Clinical Endocrinologists. 2020;26(6):627-33.
Güemes M, Storch-de-Gracia P, Enriquez SV, Martín-Rivada Á, Brabin AG, Argente J. Severity in pediatric type 1 diabetes mellitus debut during the COVID-19 pandemic. 2020;33(12):1601-3.
Guerrera IC, Ruoppolo M.
Guerri C, Miñarro J, Rodríguez-Arias M, Boboc AA, Novac CN, Ilie MT. The Impact of SARS-CoV-2 Pandemic on the New Cases of T1DM in Children. A Single-Centre Cohort Study. Nutrients. 2021;11(6).
Guglielmetti M, Trentani C, Tagliabue A, Veggiotti P, De Giorgis V, Wang Y, Li C, Ali I, Li L, Wang G. N-acetylcysteine modulates non-esterified fatty acid-induced pyroptosis and inflammation in granulosa cells. Nutrients. 2020;127:157-63.
Guidelines Update T. Evidence reviews for fluid therapy for the management of diabetic ketoacidosis: Diabetes (type 1 and type 2) in children and young people: diagnosis and management: Evidence review A. London: National Institute for Health and Care Excellence (UK)
Guigonis JM, Doche E, Osman O.
Guise R, Ausherman K, Vazifedan T. Potassium-Containing Fluids for Diabetic Ketoacidosis. The journal of pediatric pharmacology and therapeutics : JPPT : the official journal of PPAG. 2021;26(6):592-6.
Guliński P. Ketone bodies - causes and effects of their increased presence in cows' body fluids: A review. Veterinary world. 2021;14(6):1492-503.
Guo Y, Xiong B, Wright N. Response to: Management of fluids in paediatric diabetic ketoacidosis: concerns over new guidance. Animals : an open access journal from MDPI. 2020;105(10):1020-1.
Guo Y, Zhang X, Zhang G, Kong J.
Gupta N, Nussbaum J. Points & Pearls: Diabetic hyperglycemic emergencies: a systematic approach. Emergency medicine practice. 2020;22(2):e1-e2.
Gurnurkar S, DiLillo ER, Carakushansky M. Severe Hypercalcemia in an Adolescent with New-Onset Diabetes Mellitus and Diabetic Ketoacidosis. Cureus. 2020;12(6):e8435.
Gutiérrez-Ortiz CC, Concepción-Zavaleta MJ, García-Villasante EJ. Diabetic ketoacidosis treatment during COVID-19 pandemic in a country with scarce health resources. Diabetes & metabolic syndrome. 2020;14(6):1847-8.
Guzzardi MA.
Gzieło K, Janeczko K, Węglarz W, Jasiński K, Kłodowski K, Setkowicz Z. MRI spectroscopic and tractography studies indicate consequences of long-term ketogenic diet. 2020;225(7):2077-89.
Haas NL, Whitmore SP, Cranford JA, Tsuchida RE, Nicholson A, Boyd C, Gunnerson KJ, Gianchandani RY, Bassin BS. An Emergency Department-Based Intensive Care Unit is Associated with Decreased Hospital and Intensive Care Unit Utilization for Diabetic Ketoacidosis. Diabetes care. 2020;58(4):620-6.
Habu M, Okada Y, Kurozumi A, Tanaka Y. [Short-term Glucose Lowering Effects of Sodium-glucose Cotransporter 2 Inhibitors Confirmed by Flash Glucose Monitoring in Two Outpatients with Type 1 Diabetes]. PloS one. 2020;42(4):359-64.
Hadi MP.
Haghighatpanah MA.
Haider MB, Abbas F, Hafeez W. A 46-Year-Old Woman Who Presented with Diabetic Ketoacidosis and COVID-19 Pneumonia with Multiple Pulmonary Thromboemboli: A Case Report. The American journal of case reports. 2020;21:e925794.
Hailu W, Tesfaye T, Tadesse A. Hyperglycemia After Dolutegravir-Based Antiretroviral Therapy. International medical case reports journal. 2021;14:503-7.
Haisa A, Inoue I, Noda M, Shimada A.
Hajek F, Mansfeld R. [Overview on the relationship between changes in activity and ketosis in dairy cows]. Neurological sciences : official journal of the Italian Neurological Society and of the Italian Society of Clinical Neurophysiology. 2019;47(6):380-9.
Hale DE, Schaefer E, Bangalore Krishna K, Bhatt DL, Steg PG, Pitt B. Cardiovascular Outcomes with Sotagliflozin. Reply. Endocrinology, diabetes & metabolism. 2021;384(15):1471-3.
Hale N. Inuit metabolism revisited: what drove the selective sweep of CPT1a L479? Molecular genetics and metabolism. 2020;129(4):255-71.
Halimi JM. [SGLT2 inhibitors: A new era for our patients]. Nephrologie & therapeutique. 2021;17(3):143-8.
Hallberg SJ, McKenzie AL, Lechner K, King S, McCarter JP, Volek JS, Phinney SD, Krauss RM, Antanaitis R. Influence of Subclinical Ketosis in Dairy Cows on Ingestive-Related Behaviours Registered with a Real-Time System. Cardiovascular diabetology. 2020;10(12).
Hamada Y, Takahashi K, Hokkoku K, Kanbayashi T, Hatanaka Y, Kobayashi S, Sonoo M. [Severe sensory-motor axonal neuropathy following diabetic ketoacidosis]. Journal of diabetes investigation. 2020;60(9):614-9.
Hamaguchi M, Hashimoto Y, Tanaka T, Hasegawa G, Ishii M, Okada H, Mitsuhashi K, Kitagawa N, Ushigome E, Yamazaki M, Fukui M. Multicenter, Open-Label, 2-Arm, Pilot Trial for Safe Reduction of Basal Insulin Dose Combined with SGLT2 Inhibitor in Type 1 Diabetes Mellitus: Study Protocol for a RISING-STAR Trial. Clinical medicine insights Endocrinology and diabetes. 2021;14:11795514211040539.
Hamblin PS. Diabetic ketoacidosis: a canary in the mine for mental health disorders? Nutrients. 2021.
Hammersen J, Tittel SR. Previous diabetic ketoacidosis as a risk factor for recurrence in a large prospective contemporary pediatric cohort: Results from the DPV initiative. 2021;22(3):455-62.
Hampp C, Swain RS. Use of Sodium-Glucose Cotransporter 2 Inhibitors in Patients With Type 1 Diabetes and Rates of Diabetic Ketoacidosis. 2020;43(1):90-7.
Han MJ, Heo JH. Increased Incidence of Pediatric Diabetic Ketoacidosis After COVID-19: A Two-Center Retrospective Study in Korea. Diabetes, metabolic syndrome and obesity : targets and therapy. 2021;14:783-90.
Han SJ, Ha KH, Lee N, Kim DJ. Effectiveness and safety of sodium-glucose co-transporter-2 inhibitors compared with dipeptidyl peptidase-4 inhibitors in older adults with type 2 diabetes: A nationwide population-based study. 2021;23(3):682-91.
Hanas R.
Hanas R.
Hancock G, Sharma S, Galpin M, Lunn D, Megson C, Peverall R, Richmond G, Ritchie GAD, Owen KR. The correlation between breath acetone and blood betahydroxybutyrate in individuals with type 1 diabetes. Journal of breath research. 2020;15(1):017101.
Hancock PA, Heiderich S. Stability of 0.5% Glucose-Containing Balanced Electrolyte Solutions for Patients on Ketogenic Diets: A Laboratory Study. Proceedings of the National Academy of Sciences of the United States of America. 2020;51(6):397-400.
Hanif S, Ali SN, Hassanein M, Khunti K. Managing People with Diabetes Fasting for Ramadan During the COVID-19 Pandemic: A South Asian Health Foundation Update. 2020;37(7):1094-102.
Hanif W.
Hansen CK, Issa M, Balaji L, Du A, Grossestreuer AV, Donnino M. Performance of the APACHE II and SOFA Scores in Diabetic Ketoacidosis. Journal of intensive care medicine. 2021:8850666211023718.
Hansen L, Scheerer MF, Thoren F, Arya N, Xu J, Iqbal N, Dandona P, Chow L. Subcutaneous Rapid-acting Insulin Analogs for Diabetic Ketoacidosis. Diabetes, obesity & metabolism. 2021;28(6):700-2.
Hanssen NMJ, Kraakman MJ, Flynn MC, Nagareddy PR, Schalkwijk CG, Murphy AJ. Postprandial Glucose Spikes, an Important Contributor to Cardiovascular Disease in Diabetes? Frontiers in cardiovascular medicine. 2020;7:570553.
Harper C.
Hasan RA, Hamid K, Dubre D, Nolan B, Sharman M. The Two-bag System for Intravenous Fluid Management of Children with Diabetic Ketoacidosis: Experience from a Community-Based Hospital. Global pediatric health. 2021;8:2333794x21991532.
Hasan SS, Kow CS, Bain A, Kavanagh S, Merchant HA, Hadi MA. Pharmacotherapeutic considerations for the management of diabetes mellitus among hospitalized COVID-19 patients. 2021;22(2):229-40.
Haskins-Coulter T, O'Connor M.
Hassan MM, Arafa N, Abdou M, Hussein O. Characteristics of diabetes diagnosis and control in toddlers and preschoolers from families with limited resources: A single center experience. Diabetes research and clinical practice. 2020;159:107966.
Hassanein M, Bashier A, Randeree H, Abouelmagd M, AlBaker W, Afandi B, Abu Hijleh O, Shaltout I, Ei-Sharkawy M, Dagdelen S, Assaad Khalil S. Use of SGLT2 inhibitors during Ramadan: An expert panel statement. Diabetes research and clinical practice. 2020;169:108465.
Hästbacka J, Lääperi M, Rautiainen P, Miettinen PJ, Vapalahti O, Hepojoki J, Knip M, Liu J, Yan H, Li Y. Hyperlactatemia associated with diabetic ketoacidosis in pediatric intensive care unit. Archives of disease in childhood. 2021;21(1):110.
Hatlen KV, Sharma A, Nermoen I. Severe ketoacidosis in a patient taking an SGLT2 inhibitor for diabetes. Tidsskrift for den Norske laegeforening : tidsskrift for praktisk medicin, ny raekke. 2020;140(12).
Hawkes CP. A trend towards an early increase in ketoacidosis at presentation of paediatric type 1 diabetes during the coronavirus-2019 pandemic. Diabetes, obesity & metabolism. 2021;38(4):e14461.
Haydar FG.
He J, Zhu J, Xie Y, Du H, Li S, Li S, He W, Li X, Zhou Z, Zhu X. Effects of Diabetic Ketoacidosis on Executive Function in Children With Type 1 Diabetes: Evidence From Wisconsin Card Sorting Test Performance. Psychosomatic medicine. 2020;82(4):359-65.
Heaney AI, Griffin GD, Simon EL. Newly diagnosed diabetes and diabetic ketoacidosis precipitated by COVID-19 infection. Journal of the Endocrine Society. 2020;38(11):2491.e3-.e4.
Heidarpour M. Rhabdomyolysis plus Hypocalcemia and Diabetic Ketoacidosis as Concurrent Rare COVID-19 Manifestations. Case reports in endocrinology. 2021;2021:6625086.
Heinemann-Yerushalmi L, Bentovim L, Felsenthal N, Vinestock RC, Michaeli N, Krief S, Silberman A, Cohen M, Ben-Dor S, Brenner O, Haffner-Krausz R, Itkin M, Malitsky S, Erez A, Zelzer E. BCKDK regulates the TCA cycle through PDC in the absence of PDK family during embryonic development. Developmental cell. 2021;56(8):1182-94.e6.
Hemingway J.
Herber DL, Weeber EJ, D'Agostino DP, Duis J. Evaluation of the safety and tolerability of a nutritional Formulation in patients with ANgelman Syndrome (FANS): study protocol for a randomized controlled trial. 2020;21(1):60.
Herman MA, D'Alessio DA, Campbell JE.
Hermelin D, Blackall D. Successful plasma exchange in a 34-year-old woman with diabetic ketoacidosis and a thrombotic microangiopathy. Journal of clinical apheresis. 2020;35(1):62-5.
Hernandez A, Truckenbrod L, Federico Q, Campos K, Moon B, Ferekides N, Hoppe M, D'Agostino D, Burke S. Metabolic switching is impaired by aging and facilitated by ketosis independent of glycogen. Aging. 2020;12(9):7963-84.
Hernandez A, Zeidan B, Jr., Desai P, Frunzi J. Diabetic Ketoacidosis Secondary to New Onset Type 1 Diabetes Mellitus Related to Pembrolizumab Therapy. Cureus. 2021;13(2):e13302.
Herring RA. Response to Comment on Herring et al. Metabolic Effects of an SGLT2 Inhibitor (Dapagliflozin) During a Period of Acute Insulin Withdrawal and Development of Ketoacidosis in People With Type 1 Diabetes. Diabetes Care 2020;43:2128-2136. Diabetologia. 2021;44(3):e61.
Herring RA, Shojaee-Moradie F, Garesse R, Stevenage M, Jackson N, Fielding BA, Mendis A, Johnsen S, Umpleby AM, Davies M, Russell-Jones DL. Metabolic Effects of an SGLT2 Inhibitor (Dapagliflozin) During a Period of Acute Insulin Withdrawal and Development of Ketoacidosis in People With Type 1 Diabetes. 2020;43(9):2128-36.
Herzlinger M, Shapiro J, Snelling LK, Boney CM, Quintos JB.
Hetzel U.
Hiemstra TF, Miles ML, Cowan N, Jackson G. A NONSENSE GATA6 MUTATION EXPLAINS HISTORY OF CONGENITAL HEART DEFECTS AND 10 YEARS OF POORLY-CONTROLLED DIABETES LACKING DKA IN A NON-OBESE 30 YEAR-OLD INCIDENTALLY FOUND TO HAVE PANCREATIC HYPOPLASIA. Epilepsia open. 2020;6(3):e123-e6.
Hinds TD, Jr., Creeden JF, Gordon DM, Stec DF, Donald MC, Stec DE. Bilirubin Nanoparticles Reduce Diet-Induced Hepatic Steatosis, Improve Fat Utilization, and Increase Plasma β-Hydroxybutyrate. Frontiers in pharmacology. 2020;11:594574.
Hinton N, Cutmore C, Porter K, Abel J, Allam L, Dermedgoglou A, Puri G, Butorac Ahel I, Severinski S, Lah Tomulic K, Milardovic A, Baraba Dekanic K, Palcevski D. An extremely high blood glucose level in a child with hyperglycemic hyperosmolar state and type 1 diabetes. The Medical journal of Australia. 2021;34(8):1045-8.
Ho J, Rosolowsky E. Diabetic ketoacidosis at type 1 diabetes diagnosis in children during the COVID-19 pandemic. 2021;22(4):552-7.
Ho JSY, Mui B, Sia CH, Djohan AH, Mok SF, Chan MY, Ambhore AA. A 78-year-old male with inferior ST-segment elevation on electrocardiogram, diabetic ketoacidosis and acute pancreatitis. Cardiovascular endocrinology & metabolism. 2020;9(4):186-8.
Hofer SE.
Hoffman WH, Whelan SA. Tryptophan, kynurenine pathway, and diabetic ketoacidosis in type 1 diabetes. 2021;16(7):e0254116.
Höhn A, Jeyam A. The association of polypharmacy and high-risk drug classes with adverse health outcomes in the Scottish population with type 1 diabetes. 2021;64(6):1309-19.
Höhn S, Dozières-Puyravel B, Auvin S. History of dietary treatment from Wilder's hypothesis to the first open studies in the 1920s. Epilepsy & behavior : E&B. 2019;101(Pt A):106588.
Holcomb LE, O'Neill CC, DeWitt EA, Kolwicz SC, Jr. The Effects of Fasting or Ketogenic Diet on Endurance Exercise Performance and Metabolism in Female Mice. Pharmaceuticals (Basel, Switzerland). 2021;11(6).
Holder M, Ehehalt S. Significant reduction of ketoacidosis at diabetes onset in children and adolescents with type 1 diabetes-The Stuttgart Diabetes Awareness Campaign, Germany. Pediatric diabetes. 2020;21(7):1227-31.
Holl RW.
Holland-Winkler AM, Ansley JK, Boone EDH, Schulte MKO, Ibarra G, Majmundar MM, Pacheco E, Zala H, Chaudhari S. Hypernatremia in Diabetic Ketoacidosis: Rare Presentation and a Cautionary Tale. Journal of the International Society of Sports Nutrition. 2020;12(12):e11841.
Hollstein T, Schulte DM, Schulz J, Glück A, Ziegler AG, Bonifacio E, Wendorff M. Autoantibody-negative insulin-dependent diabetes mellitus after SARS-CoV-2 infection: a case report. 2020;2(10):1021-4.
Holst JJ, Rehfeld JF, Thomsen HH, Mintz JL, Jameson MB, Akinseye L, Los EA. Pediatric diabetic ketoacidosis presenting with Streptococcus intermedius brain abscess. Diabetes, obesity & metabolism. 2021;34(6):817-20.
Hong AR, Yoon JH, Kim HK, Kang HC. Immune Checkpoint Inhibitor-Induced Diabetic Ketoacidosis: A Report of Four Cases and Literature Review. Frontiers in endocrinology. 2020;11:14.
Honore PM, Mugisha A, Kugener L, Redant S, Attou R, Gallerani A, De Bels D. The causal link between hyperchloremia and acute kidney injury is yet to be conclusively established: we are not sure. Critical care (London, England). 2020;24(1):271.
Hoogeveen IJ, de Boer F, Boonstra WF, van der Schaaf CJ, Steuerwald U, Sibeijn-Kuiper AJ, Vegter RJK, van der Hoeven JH, Heiner-Fokkema MR, Clarke KC, Cox PJ, Derks TGJ. Effects of acute nutritional ketosis during exercise in adults with glycogen storage disease type IIIa are phenotype-specific: An investigator-initiated, randomized, crossover study. 2021;44(1):226-39.
Horgan C.
Horner S, Berger L, Gibas K. Nutritional Ketosis and photobiomodulation remediate mitochondria warding off Alzheimer's disease in a diabetic, ApoE4+ patient with mild cognitive impairment: A case report. Photodiagnosis and photodynamic therapy. 2020;30:101777.
Horst EA, Kvidera SK, Abuajamieh M, Mayorga EJ, Al-Qaisi M, Baumgard LH. Short communication: Ketosis, feed restriction, and an endotoxin challenge do not affect circulating serotonin in lactating dairy cows. Journal of dairy science. 2019;102(12):11736-43.
Horst EA, Kvidera SK, Baumgard LH. Invited review: The influence of immune activation on transition cow health and performance-A critical evaluation of traditional dogmas. Journal of dairy science. 2021;104(8):8380-410.
Hossain T.
Hou L, Li X, Liu L, Wei H, Xiong F, Du H, Yang Y, Zhang H, Zhang Q, Yao H, Fu J, Yan X, Cui L, Liu G, Li T, Chen S, Li P, Xin Y, Liang X, Yu B, Dong Z, Chen R, Ma H, Cheng X, Luo F, Gong C, Song W, Chen X, Zhang Z, Peng X, et al. A Multicenter Survey of Type I Diabetes Mellitus in Chinese Children. Acute medicine & surgery. 2021;12:583114.
Houngngam N, Snabboon T. Unusual type of diabetes: fibrocalculous pancreatic diabetes. The Pan African medical journal. 2021;38:116.
Howard MB, Basu S, Sherwin E, Cohen JS. Triple threat: New presentation with diabetic ketoacidosis, COVID-19, and cardiac arrhythmias. The American journal of emergency medicine. 2021.
Howley P, Feltrin R, Smith TA, Roy R, Lopez P.
Huang AW, Wei M. An Intermittent Fasting Mimicking Nutrition Bar Extends Physiologic Ketosis in Time Restricted Eating: A Randomized, Controlled, Parallel-Arm Study. 2021;13(5).
Huang C, Lemay JA, Brockman N, Rath M, Doulla M.
Huang G, Garikipati VNS, Zhou Y, Benedict C, Houser SR, Koch WJ, Kishore R. Identification and Comparison of Hyperglycemia-Induced Extracellular Vesicle Transcriptome in Different Mouse Stem Cells. Cells. 2020;9(9).
Huang SK, Huang CY, Lin CH, Cheng BW, Chiang YT. Acute kidney injury is a common complication in children and adolescents hospitalized for diabetic ketoacidosis. 2020;15(10):e0239160.
Huang X, Yang M, Wang L, Li L, Zhong X. Sintilimab induced diabetic ketoacidosis in a patient with small cell lung cancer: A case report and literature review. Medicine. 2021;100(19):e25795.
Huang Y, Zhao C, Kong Y, Tan P, Liu S, Liu Y, Zeng F, Yuan Y, Zhao B, Wang J. Elucidation of the mechanism of NEFA-induced PERK-eIF2α signaling pathway regulation of lipid metabolism in bovine hepatocytes. The Journal of steroid biochemistry and molecular biology. 2021;211:105893.
Huang Z, Xu Z, Xu R, Huang L, Xu X, Lai X. Whole exome sequencing identifies three novel gene mutations in patients with the triad of diabetic ketoacidosis, hypertriglyceridemia, and acute pancreatitis. 2021;13(3):200-10.
Huber J, Wittek T, Peham JR, Fiore E. Milk Fatty Acids Composition Changes According to β-Hydroxybutyrate Concentrations in Ewes during Early Lactation. Animals : an open access journal from MDPI. 2021;11(5).
Huda Z, Jahangir A, Sahra S, Rafay Khan Niazi M, Anwar S, Glaser A, Jahangir A. A Case of COVID-19-Associated Autoimmune Hemolytic Anemia With Hyperferritinemia in an Immunocompetent Host. Cureus. 2021;13(6):e16078.
Huebner J, Giannella A, Ceolotto G, Radu CM, Cattelan A, Iori E, Benetti A, Fabris F, Simioni P, Avogaro A, Vigili de Kreutzenberg S. PAR-4/Ca(2+)-calpain pathway activation stimulates platelet-derived microparticles in hyperglycemic type 2 diabetes. Clinical and experimental medicine. 2021;20(1):77.
Hunea I, Diac M, Damian SI, David S, Iov T, Tabian D.
Hunter C, Putman M, Foster J, Souers A, Rodriguez A, Zuver C, Papa L. Utilizing End-Tidal Carbon Dioxide to Diagnose Diabetic Ketoacidosis in Prehospital Patients with Hyperglycemia. Prehospital and disaster medicine. 2020;35(3):281-4.
Hwang SI, Chen HY, Fenk C, Rothfuss MA, Bocan KN, Franconi NG, Morgan GJ, White DL, Burkert SC, Ellis JE. Breath Acetone Sensing Based on Single-Walled Carbon Nanotube-Titanium Dioxide Hybrids Enabled by a Custom-Built Dehumidifier. Tremor and other hyperkinetic movements (New York, NY). 2021;6(3):871-80.
Hwang SK.
Hwang SY.
Hwang WB, Kim JH, Cho SM. Two cases of ketosis-prone diabetes mellitus in Korean adolescents. Annals of pediatric endocrinology & metabolism. 2019;24(4):257-61.
Iapadre G, Di Francesco L.
Ibrahim A, Bayramoglu B, Hokenek NM. Lactate clearance during the first 2 hours after hospital admission: A useful biomarker for predicting 30-day mortality in patients with diabetic ketoacidosis. Cardiovascular diabetology. 2021;75(7):e14204.
Ibrahim M, Davies MJ, Ahmad E, Annabi FA, Eckel RH, Ba-Essa EM, El Sayed NA, Hess Fischl A, Houeiss P, Iraqi H, Khochtali I, Khunti K, Masood SN, Mimouni-Zerguini S, Shera S, Tuomilehto J, Umpierrez GE. Recommendations for management of diabetes during Ramadan: update 2020, applying the principles of the ADA/EASD consensus. 2020;8(1).
Ibrahim S, Monaco GSF, Sims EK. Not so sweet and simple: impacts of SARS-CoV-2 on the β cell. 2021;13(3-4):66-79.
Ibrahim TAM, Govender D, Abdullah MA. Clinical features, biochemistry, and HLA-DRB1 status in youth-onset type 1 diabetes in Sudan. 2021;22(5):749-57.
Ibrahim W.
Ieșanu MI, Galoș F, Bălgrădean M.
Iftikhar H, Najam M, Rehman MU. Mesenteric Lymphadenitis Due to COVID-19 in an Adult. Cureus. 2021;13(6):e15897.
Ignatenko O, Nikkanen J. Mitochondrial spongiotic brain disease: astrocytic stress and harmful rapamycin and ketosis effect. 2020;3(9).
Ikeda T.
Ikonomidis I.
Ikuta K, Obara Y, Oka A, Otani Y, Takahashi Y, Bai H, Terada F, Kushibiki S, Zurawek M. Upregulation of FOXO3 in New-Onset Type 1 Diabetes Mellitus. Animal science journal = Nihon chikusan Gakkaiho. 2020;2020:9484015.
Imperatore G, Pavkov ME, McTaggart JS. Type 1 diabetes mellitus presenting with diabetic ketoacidosis in a child with Patau syndrome (trisomy 13) and persistent fetal haemoglobin. Diabetes care. 2021;14(6).
Imperatore G, Włodarczyk A, Cubała WJ. Mechanisms of action of the ketogenic diet in depression. Diabetes care. 2019;107:422-3.
Ing TS, Ganta K, Bhave G, Lew SQ, Agaba EI, Argyropoulos C, Tzamaloukas AH. The Corrected Serum Sodium Concentration in Hyperglycemic Crises: Computation and Clinical Applications. Frontiers in medicine. 2020;7:477.
Inui R, Fujiwara S, Kawamoto M, Kohara N. [Severe ketoacidosis induced by short-term starvation in a patient with spinal muscular atrophy]. Rinsho shinkeigaku = Clinical neurology. 2020;60(4):268-71.
Ionescu MD, Cignarelli A. Role of Glucose-Lowering Medications in Erectile Dysfunction. Journal of personalized medicine. 2021;10(11).
Iozzo P.
Iqbal QZ, Mishiyev D, Niazi MR, Zia Z, Sattar SBA, Jahanghir A, Quyyumi S. SGLT-2 Inhibitors-a Culprit of Diabetic Ketoacidosis Postbariatric Surgery. Case reports in critical care. 2020;2020:8817829.
Iqbal QZ, Mishiyev D, Zia Z, Ruggiero RA, Aftab G. Euglycemic Diabetic Ketoacidosis With Sodium-Glucose Cotransporter-2 Inhibitor Use Post-Bariatric Surgery: A Brief Review of the Literature. Cureus. 2020;12(10):e10878.
Iraj B.
Ishi A, Tanaka I, Iwama S, Sakakibara T, Mastui T, Kobayashi T, Hase T, Morise M, Sato M, Arima H, Hashimoto N. Efficacies of programmed cell death 1 ligand 1 blockade in non-small cell lung cancer patients with acquired resistance to prior programmed cell death 1 inhibitor and development of diabetic ketoacidosis caused by two different etiologies: a retrospective case series. Antioxidants (Base…
Ishii K, Suwanai H, Saito T, Motohashi N, Hirayama M, Kondo A, Sano K, Shikuma J, Ito R, Miwa T. A case of diabetic ketoacidosis in a patient with COVID‐19 and newly diagnosed type 1 diabetes. Clinical Case Reports. 2021;9(9).
Ishikawa S. Cluster analysis to evaluate disease risk in periparturient dairy cattle. Food & function. 2020;91(1):e13442.
Ishikawa T.
Islam MS. Diabetes: From Research to Clinical Practice. Advances in experimental medicine and biology. 2021;1307:1-5.
Ismail K.
Israel M, Feldhamer I, Hammerman A.
Iughetti L, Trevisani V, Cattini U, Bruzzi P, Lucaccioni L, Madeo S, Predieri B. COVID-19 and Type 1 Diabetes: Concerns and Challenges. Acta bio-medica : Atenei Parmensis. 2020;91(3):e2020033.
Iwersen M.
Izumi K, Fukumori R, Oikawa S, Oba M. Short communication: Effects of butyrate supplementation on the productivity of lactating dairy cows fed diets differing in starch content. Journal of dairy science. 2019;102(12):11051-6.
Jacob R, Weiser G, Krupik D, Takagi D, Peled S, Pines N, Hashavya S, Gur-Soferman H, Gamsu S, Kaplan O, Maimon M, Oren S, Padeh G, Shavit I. Diabetic Ketoacidosis at Emergency Department Presentation During the First Months of the SARS-CoV-2 Pandemic in Israel: A Multicenter Cross-Sectional Study. 2021;12(5):1569-74.
Jahagirdar R, Antanaitis R. Relation of Subclinical Ketosis of Dairy Cows with Locomotion Behaviour and Ambient Temperature. BMJ case reports. 2020;10(12).
Jahoor F, Hsu JW, Mehta PB. Metabolomics Profiling of Patients With A-β+ Ketosis-Prone Diabetes During Diabetic Ketoacidosis. 2021;70(8):1898-909.
Jain R.
Jain R, Kumar P. Challenging Management of Refractory Metabolic Acidosis and Acute Kidney Injury in a Child with Diabetic Ketoacidosis. Indian journal of critical care medicine : peer-reviewed, official publication of Indian Society of Critical Care Medicine. 2020;24(6):475-6.
Jalalzadeh M, Garcia Goncalves de Brito D, Chaudhari S, Poor AD, Baumstein D. Gitelman Syndrome Provisionally Diagnosed During the First Presentation of Diabetic Ketoacidosis. Cureus. 2021;13(4):e14253.
Jameel PZ. Concurrent diabetic ketoacidosis and pancreatitis in Paediatric acute lymphoblastic leukemia receiving L-asparaginase. Current diabetes reports. 2020;20(1):228.
James J, Kong MF, Berrington R, Packer M. Role of Impaired Nutrient and Oxygen Deprivation Signaling and Deficient Autophagic Flux in Diabetic CKD Development: Implications for Understanding the Effects of Sodium-Glucose Cotransporter 2-Inhibitors. Diabetic medicine : a journal of the British Diabetic Association. 2020;31(5):907-19.
Jamieson A, Peniston W. Diabetic Ketoacidosis: Beware Hidden Dangers. The American journal of medicine. 2020;133(4):e143-e4.
Jamshaid MB, Shahzad A, Zafar A, Kamal I. Invasive Klebsiella pneumoniae Syndrome in Qatar: A Case Report. Cureus. 2021;13(5):e15015.
Jansen D, Illy KE. Delayed presentation to regular Dutch paediatric care in COVID-19 times: a national survey. BMJ paediatrics open. 2020;4(1):e000834.
Jaser SS, Jordan LC. Brain Health in Children with Type 1 Diabetes: Risk and Protective Factors. 2021;21(4):12.
Jasser-Nitsche H, Bechtold-Dalla Pozza S, Binder E, Bollow E, Heidtmann B, Lee-Barkley YH, Raile K, de Sousa G, Schramm U, Holl RW. Comorbidity of inflammatory bowel disease in children and adolescents with type 1 diabetes. Acta paediatrica (Oslo, Norway : 1992). 2021;110(4):1353-8.
Jefferies C.
Jefferies C.
Jeneson JAL, Horii T. On-label use of sodium-glucose cotransporter 2 inhibitors might increase the risk of diabetic ketoacidosis in patients with type 1 diabetes. Journal of inherited metabolic disease. 2021;12(9):1586-93.
Jennings LK, Mahdy H. Hyperemesis Gravidarum. StatPearls. Treasure Island (FL): StatPearls Publishing
Jesudason D, Hamblin PS. Sodium-glucose cotransporter type 2 inhibitors: managing the small but critical risk of diabetic ketoacidosis. The Medical journal of Australia. 2021;214(2):94-.e1.
Jethwani P, Saboo B, Jethwani L, Kesavadev J, Kalra S, Sahay R, Agarwal S, Hasnani D. Management of children and adolescents having type 1 diabetes during COVID-19 pandemic in India: challenges and solutions. International journal of diabetes in developing countries. 2020:1-5.
Jeyam A, Gibb FW, McKnight JA, Kennon B, O'Reilly JE, Caparrotta TM, Höhn A, McGurnaghan SJ, Blackbourn LAK, Hatam S, McCrimmon RJ, Leese G, Lindsay RS, Petrie J, Chalmers J, Philip S, Wild SH, Sattar N, McKeigue PM, Colhoun HM. Marked improvements in glycaemic outcomes following insulin pump therapy initiation in people with type 1 diabetes: a nationwide observational study in Scotland. Diabetol…
Jeziorny K, Waszczykowska A, Barańska D, Szadkowska A, Młynarski W, Zmysłowska A. Can we effectively predict the occurrence of cerebral edema in children with ketoacidosis in the course of type 1 diabetes? - case report and literature review. 2020;33(2):319-22.
Jiménez-Castillo RA, Carrizales-Sepúlveda EF, Román-Montalvo MA, Benavides-Salgado DE, Vera-Pineda R, Violante-Cumpa JR, Herrera-Elizondo JL, Rivas-Wong G, Corpus-Ruiz DG, Náñez-Terreros H. Clinical outcomes and biochemical characteristics of a Hispanic cohort of patients with diabetic ketoacidosis: 10-Year experience in an emergency department. Endocrinologia, diabetes y nutricion. 2020;67(3):21…
Jin L, Fan K, Liu S, Yu S. Necrotizing fasciitis of the jaw, neck and mediastinum caused by Klebsiella oxytoca and Streptococcus constellatus: a case report. Pediatric diabetes. 2021;10(7):8431-6.
Johnson A, Wallett L, Thomas L, Zhou D, Holmes C, Juszczak A, Karamat MA, Ghosh S, Hanif W, Narendran P, Bellary S, Caparrotta TM. Sodium-Glucose Co-Transporter 2 Inhibitors (SGLT2i) Exposure and Outcomes in Type 2 Diabetes: A Systematic Review of Population-Based Observational Studies. Endocrine connections. 2021;12(4):991-1028.
Joner G.
Joo NS.
Joustra ML, Raidt JJ, Droog F, Veneman TF. Diabetic Ketoacidosis, Hypertriglyceridemia and Abdominal Pain due to Acute Pancreatitis Complicated by Non-immune Haemolytic Anaemia. BMJ open diabetes research & care. 2020;7(12):002085.
Joynauth J, Byun DJ, Braunstein R, Flynn J, Zheng J, Lefkowitz RA, Kanbour S, Girotra M. Immune Checkpoint Inhibitor-Associated Diabetes: A Single-Institution Experience. Diabetes care. 2020;43(12):3106-9.
Jung V, Chhuon C, Lipecka J, Fedele R.
Juozaitienė V, Jonike V, Čukauskas V, Urbšienė D, Urbšys A, Baumgartner W.
Juozaitienė V, Televičius M, Malašauskienė D, Urbutis M, Baumgartner W.
Juozaitienė V, Televičius M, Malašauskienė D, Urbutis M, Baumgartner W.
K Y, A VL, Pujari CG. COVID with Diabetic Ketoacidosis: Intriguer or Consequence. 2021;88(6):599.
Kabashneh S, Ali H, Alkassis S. Multi-Organ Failure in a Patient With Diabetes due to COVID-19 With Clear Lungs. AJNR American journal of neuroradiology. 2020;12(5):e8147.
Kabashneh S, Al-Sagri Z, Alkassis S, Shanah L, Ali H. Diabetic Ketoacidosis Complicated by a Brain Death. Cureus. 2020;12(6):e8903.
Kadel A, Thakur KK, Rauniyar BK, Adhikari RB, Limbu D, Malla R. Acute Myocardial Infarction and Diabetic Ketoacidosis: The Lethal Duo. International journal of clinical practice. 2021;19(1):212-4.
Kaiser M, Jacobson M, Bækbo P, Dahl J, Jacobsen S, Guo YZ, Larsen T, Andersen PH. Lack of evidence of mastitis as a causal factor for postpartum dysgalactia syndrome in sows. Journal of medical virology. 2020;4(1):250-63.
Kakleas K, Basatemur E, Karavanaki K. Association Between Severity of Diabetic Ketoacidosis at Diagnosis and Multiple Autoimmunity in Children With Type 1 Diabetes Mellitus: A Study From a Greek Tertiary Centre. Canadian journal of diabetes. 2021;45(1):33-8.e2.
Kalantarhormozi M, Jouyan N, Asadipooya K, Nabipour I, Mirzaei K. Evaluation of adipokines, adiponectin, visfatin, and omentin, in uncomplicated type I diabetes patients before and after treatment of diabetic ketoacidosis. Journal of endocrinological investigation. 2020;43(12):1723-7.
Kalla Vyas A, Oud L. Temporal patterns of hospitalizations for diabetic ketoacidosis in children and adolescents. PloS one. 2021;16(1):e0245012.
Kamm DR, Pyles KD, King MT, Veech RL, DeBosch BJ.
Kamphof HD, De Smet V, Jansen NE, Tjan DHT, Heijligenberg R. [Euglycemic diabetic ketoacidosis during pregnancy]. Nederlands tijdschrift voor geneeskunde. 2021;165.
Kamrath C, Mönkemöller K, Biester T, Rohrer TR, Warncke K, Hammersen J, Holl RW. Ketoacidosis in Children and Adolescents With Newly Diagnosed Type 1 Diabetes During the COVID-19 Pandemic in Germany. Endocrinology, diabetes & metabolism. 2020;324(8):801-4.
Kamrath C, Rosenbauer J, Eckert AJ, Pappa A, Reschke F, Rohrer TR, Mönkemöller K, Wurm M, Hake K, Raile K, Holl RW. Incidence of COVID-19 and Risk of Diabetic Ketoacidosis in New-Onset Type 1 Diabetes. Pediatrics. 2021;148(3).
Kamrath C, Rosenbauer J, Tittel SR, Warncke K, Hirtz R, Denzer C, Dost A, Neu A, Pacaud D, Holl RW. Frequency of Autoantibody-Negative Type 1 Diabetes in Children, Adolescents, and Young Adults During the First Wave of the COVID-19 Pandemic in Germany. Diabetes care. 2021.
Kang B.
Kang J, Ratamess NA, Faigenbaum AD, Bush JA. Ergogenic Properties of Ketogenic Diets in Normal-Weight Individuals: A Systematic Review. Journal of the American College of Nutrition. 2020;39(7):665-75.
Kangin M, Talay MN, Tanriverdi Yilmaz S, Unal E, Demiral M, Asena M, Ozbek MN. A Retrospective Analysis of Children and Adolescents With Diabetic Ketoacidosis in the Intensive Care Unıt: Is It Significant that the Blood Ketone Level Becomes Negative in Diabetic Ketoacidosis? Cureus. 2020;12(10):e10844.
Kao KT, Islam N, Fox DA, Amed S. Incidence Trends of Diabetic Ketoacidosis in Children and Adolescents with Type 1 Diabetes in British Columbia, Canada. The Journal of pediatrics. 2020;221:165-73.e2.
Karges B, Prinz N. A Comparison of Familial and Sporadic Type 1 Diabetes Among Young Patients. 2021;44(5):1116-24.
Karges B, Woelfle J, Holl RW.
Karter AJ.
Kasbawala K, Stamatiades GA, Majumdar SK. Fournier's Gangrene and Diabetic Ketoacidosis Associated with Sodium Glucose Co-Transporter 2 (SGLT2) Inhibitors: Life-Threatening Complications. Animals : an open access journal from MDPI. 2020;21:e921536.
Kashyap S, Bala R, Madaan R, Behl T. Uncurtaining the effect of COVID-19 in diabetes mellitus: a complex clinical management approach. Environmental science and pollution research international. 2021;28(27):35429-36.
Kato T, Liu Y, Takao K, Nonomura K, Mizuno M, Yabe D.
Katsuhara Y, Ogawa T. Acute Renal Failure, Ketoacidosis, and Urogenital Tract Infections with SGLT2 Inhibitors: Signal Detection Using a Japanese Spontaneous Reporting Database. 2020;40(7):645-52.
Katz JB, Owusu K. Pearls and Pitfalls of Introducing Ketogenic Diet in Adult Status Epilepticus: A Practical Guide for the Intensivist. 2021;10(4).
Kaur I, Motiani RK, Scaria V.
Kaur P, Majachani N, Patel P, Reid RR, Maroules M, Plewa MC, Bryant M, King-Thiele R. Euglycemic Diabetic Ketoacidosis. Journal of investigative medicine high impact case reports. 2021.
Kaur P, Posimreddy S, Singh B, Qaqa F, Habib HA, Maroules M, Shamoon F. COVID-19 Presenting as Acute Limb Ischaemia. European journal of case reports in internal medicine. 2020;7(6):001724.
Kaushal T, Ambler-Osborn L, Turcotte C, Quinn H, Laffel L. Rapid Adoption of Telemedicine Along with Emergent Use of Continuous Glucose Monitors in the Ambulatory Care of Young Persons with New-Onset Type 1 Diabetes in the Time of COVID-19: A Case Series. Postgraduate medicine. 2021.
Kaushal T, Lord K, Olsen R, Mehta S, Clark S, Laskin B, Traynor D, Taylor A, Shaw KN, Srinivasan V. Improving Disposition Decision-Making for Pediatric Diabetic Ketoacidosis: A Quality Improvement Study. Pediatric quality & safety. 2020;5(2):e260.
Kayina CA, Maitra S, Anand RK, Ray BR, Baidya DK, Subramaniam R. SARS-CoV-2 Infection Presenting with Hyperglycemia and Ketosis: A Case Series of Three Diabetic Patients. Indian journal of critical care medicine : peer-reviewed, official publication of Indian Society of Critical Care Medicine. 2020;24(11):1141-2.
Kedzior SK, Jacknin G, Hudler A, Mueller SW, Kiser TH. A Severe Case of Diabetic Ketoacidosis and New-Onset Type 1 Diabetes Mellitus Associated with Anti-Glutamic Acid Decarboxylase Antibodies Following Immunotherapy with Pembrolizumab. 2021;22:e931702.
Keene KL, Hyacinth HI, Bis JC, Kittner SJ, Mitchell BD, Cheng YC, Pare G, Chong M, O'Donnell M, Meschia JF, Chen WM, Sale MM, Rich SS, Nalls MA, Zonderman AB, Evans MK, Wilson JG, Correa A, Markus HS, Traylor M, Lewis CM, Carty CL, Reiner A, Haessler J, Langefeld CD, Gottesman R, Mosley TH, Woo D, Yaffe K, Liu Y, et al. Genome-Wide Association Study Meta-Analysis of Stroke in 22 000 Individuals o…
Keene KR, Gaba R, Mulukutla SN.
Keerty D, Das M, Hallanger-Johnson J, Haynes E. Diabetic Ketoacidosis: An Adverse Reaction to Immunotherapy. Cureus. 2020;12(9):e10632.
Keith P, Saint-Jour M, Pusey F, Hodges J, Jalali F, Scott LK. Unprovoked serotonin syndrome-like presentation of SARS-CoV-2 infection: A small case series. SAGE open medical case reports. 2021;9:2050313x211032089.
Keller AE, Tanzini E, Aimola S, Liu YMC, Zak M, Chan V, Kobayashi J, Donner EJ.
Kelly T. Low-Carbohydrate Diets in the Management of Obesity and Type 2 Diabetes: A Review from Clinicians Using the Approach in Practice. Journal of the American Society of Nephrology : JASN. 2020;17(7).
Kennon B.
Kennon B, Cottrell C, Nagi D, Page E.
Khan U, Menezes CN, Govind N. Patterns and outcomes of admissions to the medical acute care unit of a tertiary teaching hospital in South Africa. African journal of emergency medicine : Revue africaine de la medecine d'urgence. 2021;11(1):26-30.
Khanal A, Powell K, Caprirolo G, Majcina R, Robbs RS, Badolia R, Ramadurai DKA, Abel ED, Ferrin P, Taleb I, Shankar TS, Krokidi AT, Navankasattusas S, McKellar SH, Yin M, Kfoury AG, Wever-Pinzon O, Fang JC, Selzman CH, Chaudhuri D, Rutter J, Drakos SG. The Role of Nonglycolytic Glucose Metabolism in Myocardial Recovery Upon Mechanical Unloading and Circulatory Support in Chronic Heart Failure. Jo…
Khodir AE, Saber S, Mourad MAE.
Khorvash F.
Khurshid Q, Khalid L, Usman N, Neupane N, Mahmoud A. Rhabdomyolysis Induced Acute Kidney Injury in Hyperglycemic Hyperosmolar State Patient With New-Onset Diabetes: A Case Report. Cureus. 2020;12(7):e9188.
Kichloo A, Albosta MS. Pembrolizumab-Induced Diabetes Mellitus Presenting as Diabetic Ketoacidosis in a Patient With Metastatic Colonic Adenocarcinoma. 2020;8:2324709620951339.
Kichloo A, Shaka H. In-patient outcomes of patients with diabetic ketoacidosis and concurrent protein energy malnutrition: A national database study from 2016 to 2017. 2021:1-6.
Kilvert A, Patmore J, Walton C, Ryder REJ, Sathyapalan T.
Kim CJ.
Kim D, Roberts C, McKenzie A, George MP. Nutritional ketosis to treat pulmonary hypertension associated with obesity and metabolic syndrome: a case report. Pulmonary circulation. 2021;11(1):2045894021991426.
Kim JH.
Kim KN.
Kim NY, Ha E. Acute Hyperglycemic Crises with Coronavirus Disease-19: Case Reports. 2020;44(2):349-53.
Kim S, Ishii H, Ogasawara T, Shigeta K, Mizobuchi T, Yokobori S.
Kim SM.
Kim Y, Chang Y, Kwon MJ, Hong YS, Kim MK, Sohn W, Cho YK, Shin H, Wild SH, Byrne CD, Ryu S. Fasting Ketonuria and the Risk of Incident Nonalcoholic Fatty Liver Disease With and Without Liver Fibrosis in Nondiabetic Adults. The American journal of gastroenterology. 2021.
Kim Y, Kim SH, Oh SJ, Lee HS, Ji M, Choi S, Lee SS, Paik MJ. Metabolomic analysis of organic acids, amino acids, and fatty acids in plasma of Hanwoo beef on a high-protein diet. Diabetes care. 2020;16(10):114.
Kindy M.
King BR.
King BR.
Kinney GL, Akturk HK. Cannabis Use Is Associated With Increased Risk for Diabetic Ketoacidosis in Adults With Type 1 Diabetes: Findings From the T1D Exchange Clinic Registry. 2020;43(1):247-9.
Kishimoto S, Matsuno S, Uraki S, Takeshima K, Furukawa Y, Inaba H, Iwakura H, Ariyasu H, Furuta H.
Kitahara C, Morita S. Early detection of euglycemic ketoacidosis during thoracic surgery associated with empagliflozin in a patient with type 2 diabetes: A case report. Pediatric diabetes. 2021;12(4):664-7.
Kitic CM.
Kitila FL, Petros RM, Jima GH. Under-five mortality and associated factors in southeastern Ethiopia. 2021;16(9):e0257045.
Klaric KA, Milroy CM, Parai JL. Utility of Postmortem Vitreous Beta-Hydroxybutyrate Testing for Distinguishing Sudden from Prolonged Deaths and for Diagnosing Ketoacidosis. Journal of forensic sciences. 2020;65(5):1588-93.
Klein KR. The trials and tribulations of determining HbA(1c) targets for diabetes mellitus. Obesity science & practice. 2020;16(12):717-30.
Klein KR, Freeman JLR, Dunn I, Dvergsten C, Kirkman MS. The SimpliciT1 Study: A Randomized, Double-Blind, Placebo-Controlled Phase 1b/2 Adaptive Study of TTP399, a Hepatoselective Glucokinase Activator, for Adjunctive Treatment of Type 1 Diabetes. 2021;44(4):960-8.
Klein SL, Scheper C, May K, König S. Genetic and nongenetic profiling of milk β-hydroxybutyrate and acetone and their associations with ketosis in Holstein cows. Journal of dairy science. 2020;103(11):10332-46.
Kleisarchaki AN, Koliatos P, Tzirtzipis T, Tsinopoulou VR, Tychalas A.
Klement RJ, Schäfer G, Sweeney RA. A ketogenic diet exerts beneficial effects on body composition of cancer patients during radiotherapy: An interim analysis of the KETOCOMP study. Journal of traditional and complementary medicine. 2020;10(3):180-7.
Klonoff DC.
Klonoff DC.
Klugkist I, van der Drift S, Jorritsma R, Hooijer G.
Knoll MM, Vazifedan T, Gyuricsko E. Air occlusion in insulin pumps of children and adolescents with type 1 diabetes. Journal of pediatric endocrinology & metabolism : JPEM. 2020;33(2):179-84.
Ko TS.
Kobayashi K, Polman R.
Kodama M, Kazuma S, Tatsumi H, Goto Y, Aisaka W, Kikuchi K, Suzuki S, Masuda Y. Cardiac Failure Requiring Veno-Arterial Extracorporeal Membrane Oxygenation (VA-ECMO) Management in a Refeeding Syndrome Patient with Diabetic Ketoacidosis: A Case Report. The American journal of case reports. 2021;22:e930568.
Koech J, Astapova, II, Wait JB, Encisco SE, Douros JD, El K, Finan B, Sloop KW.
Kojima N, Ikeda M, Nishio Y, Athinarayanan SJ. Impact of a 2-year trial of nutritional ketosis on indices of cardiovascular disease risk in patients with type 2 diabetes. Clinical diabetes and endocrinology. 2020;19(1):208.
Koliski A.
Koliwad SK.
Kollman C, Lynch J, Nelson B, Tamborlane WV, Lee JY. Clinical Implications of Ketosis in Children with Benign Convulsions with Mild Gastroenteritis. Diabetic medicine : a journal of the British Diabetic Association. 2020;16(1):96-101.
Komiya T, Mori A, Nishii N, Oda H, Onozawa E, Seki S, Sako T. Relationship between anti-insulin antibody production and severe insulin resistance in a diabetic cat. The Journal of veterinary medical science. 2021;83(4):661-5.
Kommalur A, Devadas S, Kariyappa M, Sabapathy S, Benakappa A, Gagandeep V, Veranna Sajjan S, Krishnapura Lakshminarayana S, Dakshayani B, Devi Chinnappa G. Newborn Screening for Five Conditions in a Tertiary Care Government Hospital in Bengaluru, South India-Three Years Experience. Journal of tropical pediatrics. 2020;66(3):284-9.
Kong MT, Nunes MP, Leong KF. Diabetic ketoacidosis with acute severe hypertriglyceridaemia-induced pancreatitis as first presentation of type 2 diabetes. BMJ case reports. 2021;14(4).
Kononov A.
Koot MH, Grooten IJ, Post J, Bais JMJ, Ris-Stalpers C, Naaktgeboren CA, Niemeijer MN, Bremer HA, van der Ham DP, Heidema WM, Huisjes A, Kleiverda G, Kuppens SM, van Laar J, Langenveld J, van der Made F, Papatsonis D, Pelinck MJ, Pernet PJ, van Rheenen-Flach L, Rijnders RJ, Scheepers HCJ, Vogelvang TE, Mol BW, Roseboom TJ, Painter RC. Ketonuria is not associated with hyperemesis gravidarum disease…
Korakas E.
Kordonouri O, Limbert C, Arslanoglu I, Cardona-Hernandez R, Coutant R.
Koren O.
Koscal LJ, Weeda ER, Matuskowitz AJ, Weant KA. Intravenous insulin for the management of non-emergent hyperglycemia in the emergency department. The American journal of emergency medicine. 2021;45:335-9.
Köse E, Aycan Z, Eminoğlu FT, Zaina A. Sodium glucose cotransporter 2 inhibitors treatment in acromegalic patients with diabetes-a case series and literature review. Journal of pediatric endocrinology & metabolism : JPEM. 2021;73(1):65-70.
Kossoff E, Cervenka M. Ketogenic Dietary Therapy Controversies for Its Second Century. Epilepsy currents. 2020;20(3):125-9.
Kota AS, Kumar K, Ejaz S. Case 3: Poor Weight Gain and Severe Dehydration in a 3-month-old Infant. NeoReviews. 2020;21(1):e52-e4.
Kotake K, Tone A, Watanabe S, Senoo M, Kaneto M, Imai Y, Teshigawara S, Kawakami Y, Nakatou T. Cholinergic Crisis Owing to Distigmine Bromide Complicated by Hyperosmolar Hyperglycemic State. Internal medicine (Tokyo, Japan). 2021;60(14):2251-4.
Kotsa K.
Koufakis T, Metallidis S. Intestinal SGLT1 as a therapeutic target in COVID-19-related diabetes: A "two-edged sword" hypothesis. 2021;87(10):3643-6.
Koufakis T, Mustafa OG, Ajjan RA, Garcia-Moll X, Zebekakis P. The use of sodium-glucose co-transporter 2 inhibitors in the inpatient setting: Is the risk worth taking? 2020;45(5):883-91.
Koufakis T, Pavlidis AN, Metallidis S, Kotsa K. Sodium-glucose co-transporter 2 inhibitors in COVID-19: meeting at the crossroads between heart, diabetes and infectious diseases. 2021;43(3):764-7.
Kountouri A. Type 1 Diabetes Mellitus in the SARS-CoV-2 Pandemic: Oxidative Stress as a Major Pathophysiological Mechanism Linked to Adverse Clinical Outcomes. Animals : an open access journal from MDPI. 2021;10(5).
Kovács Z. Beneficial Effects of Exogenous Ketogenic Supplements on Aging Processes and Age-Related Neurodegenerative Diseases. Metabolites. 2021;13(7).
Kovács Z, Brunner B, D'Agostino DP, Ari C. Age- and Sex-Dependent Modulation of Exogenous Ketone Supplement-Evoked Effects on Blood Glucose and Ketone Body Levels in Wistar Albino Glaxo Rijswijk Rats. Frontiers in neuroscience. 2020;14:618422.
Kovács Z, Brunner B, D'Agostino DP, Ari C. Inhibition of adenosine A1 receptors abolished the nutritional ketosis-evoked delay in the onset of isoflurane-induced anesthesia in Wistar Albino Glaxo Rijswijk rats. 2020;20(1):30.
Kovacs Z, Hajek F, Reus A, Gruber S, Plattner S, Kammer M, Baumgartner C, Smink M, Döpfer D, Hachenberg S, Mansfeld R. [Use of serum haptoglobin concentration as an indicator in animal health monitoring of dairy cows]. Nutrients. 2020;48(4):228-38.
Koyappayil A. β-Hydroxybutyrate dehydrogenase decorated MXene nanosheets for the amperometric determination of β-hydroxybutyrate. Diabetes, obesity & metabolism. 2020;187(5):277.
Kraus FB, Kocijancic M, Kluttig A, Ludwig-Kraus B. Test validation, method comparison and reference range for the measurement of β-hydroxybutyrate in peripheral blood samples. Biochemia medica. 2020;30(1):010707.
Kreppel K, Nortey PA, Addo-Lartey A, Sarfo B, Fokou G, Ameme DK, Kenu E, Sackey S, Addo KK, Afari E, Chibanda D, Bonfoh B, Levy CJ. New Paradigms in Diabetes Management From the Epicenter. BMC public health. 2020;14(4):750-1.
Krishnamurthy P, Agrawal S. Kayexalate-induced colitis and rectal stricture. BMJ case reports. 2020;13(12).
Kuan FC, Hsu KL, Yen JZ, Wen MJ, Yeh ML, Chen Y, Su WR. Using Interconnected Knotless Anchor for Suprapectoral Biceps Tenodesis Could Offer Improved Biomechanical Properties in a Cadaveric Model. Arthroscopy : the journal of arthroscopic & related surgery : official publication of the Arthroscopy Association of North America and the International Arthroscopy Association. 2020;36(8):2047-54.
Kuchay MS, Reddy PK, Gagneja S, Mathew A, Mishra SK. Short term follow-up of patients presenting with acute onset diabetes and diabetic ketoacidosis during an episode of COVID-19. Diabetes & metabolic syndrome. 2020;14(6):2039-41.
Kuchkuntla AR, Shah M, Velapati S, Gershuni VM, Rajjo T, Nanda S, Hurt RT, Mundi MS. Ketogenic Diet: an Endocrinologist Perspective. Current nutrition reports. 2019;8(4):402-10.
Kula-Alwar D, Prag HA, Krieg T. Targeting Succinate Metabolism in Ischemia/Reperfusion Injury. Circulation. 2019;140(24):1968-70.
Kulasa K. Insulin Infusion Computer Calculator Programmed Directly Into Electronic Health Record Medication Administration Record. Phytotherapy research : PTR. 2021;15(2):214-21.
Kulick-Soper CV, McKee JL, Wolf RL, Mohan S, Stein JM, Masur JH, Lazor JW, Dunlap DG, McGinniss JE, David MZ. Pearls & Oy-sters: Bilateral globus pallidus lesions in a patient with COVID-19. Neurology. 2020.
Kumar D, Nasim MZ, Shoukat BA, Shah SSA. Presentation of mixed diabetic ketoacidosis and metabolic acidosis due to ileal neobladder reconstruction. BMJ case reports. 2021;14(2).
Kumari R, Ojha UK, Benito-León J.
Kuo T, Du W, Miyachi Y, Dadi PK, Jacobson DA, Segrè D, Accili D. Antagonistic epistasis of Hnf4α and FoxO1 metabolic networks through enhancer interactions in β-cell function. Molecular metabolism. 2021;53:101256.
Kupczyński R. Metabolism, Ketosis Treatment and Milk Production after Using Glycerol in Dairy Cows: A Review. Diabetes, obesity & metabolism. 2020;10(8).
Kuppermann N, Stoner MJ, Garro A, Bennett JE, Quayle KS, Schunk JE, Myers SR, McManemy JK, Nigrovic LE, Trainor JL, Tzimenatos L, Kwok MY, Brown KM, Olsen CS, Casper TC, Ghetti S.
Kurabayashi A, Iwashita W, Tanaka C, Naganuma S, Furihata M, Inoue K, Kakinuma Y. Murine remote ischemic preconditioning suppresses diabetic ketoacidosis by enhancing glycolysis and entry into tricarboxylic acid cycle in the liver. Life sciences. 2020;253:117748.
Kurozumi A, Okada Y, Miyazaki Y, Nakayamada S, Tanaka Y. Fulminant Type 1 Diabetes with Diversity in Peripheral Blood Lymphocytes: A Case Report. Journal of UOEH. 2020;42(1):57-62.
Kushner JA.
Kusuki K, Suzuki S, Mizuno Y. Pembrolizumab-induced fulminant type 1 diabetes with C-peptide persistence at first referral. Endocrinology, diabetes & metabolism case reports. 2020;2020.
Kusumoto K, Koriyama N. Central pontine myelinolysis during treatment of hyperglycemic hyperosmolar syndrome: a case report. Animals : an open access journal from MDPI. 2020;6(1):23.
Lacerda L.
Lacerda MVG.
Lacy ME, Gilsanz P. Recurrent diabetic ketoacidosis and cognitive function among older adults with type 1 diabetes: findings from the Study of Longevity in Diabetes. 2020;8(1).
Laffel LM, Kanapka LG, Beck RW, Bergamo K, Clements MA, Criego A, DeSalvo DJ, Goland R, Hood K, Liljenquist D, Messer LH, Monzavi R, Mouse TJ, Prahalad P, Sherr J, Simmons JH, Wadwa RP, Weinstock RS, Willi SM, Miller KM. Effect of Continuous Glucose Monitoring on Glycemic Control in Adolescents and Young Adults With Type 1 Diabetes: A Randomized Clinical Trial. Jama. 2020;323(23):2388-96.
Lakmal K, Dissanayake VHW.
Lal RA, Maahs DM, Dosiou C, Aye T, Basina M. THE GUIDED TRANSFER OF CARE IMPROVES ADULT CLINIC SHOW RATE. Endocrine practice : official journal of the American College of Endocrinology and the American Association of Clinical Endocrinologists. 2020;26(5):508-13.
Lambadiari V, Williams MS, Turos E. The Chemistry of the Ketogenic Diet: Updates and Opportunities in Organic Synthesis. Antioxidants (Basel, Switzerland). 2021;22(10).
Lamperti E, Bertoli S.
Landa E, Sharifi S, Abraham J, Vigandt E, Munzinger E. Brugada Pattern Phenocopy Induced by Diabetic Ketoacidosis. Cureus. 2021;13(5):e15066.
Lange SJ, Ritchey MD, Goodman AB, Dias T, Twentyman E, Fuld J, Schieve LA, Imperatore G, Benoit SR, Kite-Powell A, Stein Z, Peacock G, Dowling NF, Briss PA, Hacker K, Gundlapalli AV, Yang Q. Potential Indirect Effects of the COVID-19 Pandemic on Use of Emergency Departments for Acute Life-Threatening Conditions - United States, January-May 2020. MMWR Morbidity and mortality weekly report. 2020;69…
Lapolla A, Amaro F, Bruttomesso D, Di Bartolo P, Grassi G, Maffeis C, Purrello F, Tumini S. Diabetic ketoacidosis: A consensus statement of the Italian Association of Medical Diabetologists (AMD), Italian Society of Diabetology (SID), Italian Society of Endocrinology and Pediatric Diabetoloy (SIEDP). Nutrition, metabolism, and cardiovascular diseases : NMCD. 2020;30(10):1633-44.
Laptev DN, Emelyanov AO, Samoilova YG, Khramova EB, Petriaikina EE, Rybkina IG, Filimonova AY, Peterkova VA. [Remote monitoring and treatment of children and adolescents with type 1 diabetes]. Nutrition and metabolic insights. 2020;66(4):50-60.
Larroumet A, Camoin M, Foussard N, Alexandre L, Mesli S, Redonnet I, Baillet-Blanco L, Rigalleau V, Mohammedi K. Euglycemic ketoacidosis induced by therapeutic fasting in a non-diabetic patient. Nutrition (Burbank, Los Angeles County, Calif). 2020;72:110668.
Larsson M, Castrén M, Lindström V, von Euler M, Patrone C. Prehospital exenatide in hyperglycemic stroke-A randomized trial. 2019;140(6):443-8.
Latif A, Gastelum AA, Sood A, Reddy JT. Euglycaemic diabetic ketoacidosis in a 43-year-old woman with type 2 diabetes mellitus on SGLT-2 inhibitor (empagliflozin). BMJ case reports. 2020;13(6).
Latif A, Gastelum AA, Sood A, Reddy JT. Euglycaemic diabetic ketoacidosis in a 43-year-old woman with type 2 diabetes mellitus on SGLT-2 inhibitor (empagliflozin). Drug and therapeutics bulletin. 2021;59(6):93-5.
Laurian I, Dorfman A, Chorna E, Interator H, Israeli G, Rosen G, Eyal O, Oren A, Brener A, Fatati G. [VLCD and VLCKD in the treatment of obese people with non-insulin-dependent diabetes or prediabetes: clinical evidence and reflections.]. Acta diabetologica. 2020;111(9):492-502.
Lauritsen KM, Søndergaard E, Luong TV, Møller N, Gormsen LC. Acute Hyperketonemia Does Not Affect Glucose or Palmitate Uptake in Abdominal Organs or Skeletal Muscle. The Journal of clinical endocrinology and metabolism. 2020;105(6).
Lauritzen ES, Svart MV, Voss T, Møller N, Bjerre M. Impact of Acutely Increased Endogenous- and Exogenous Ketone Bodies on FGF21 Levels in Humans. Endocrine research. 2021;46(1):20-7.
Laviola L, Giorgino F.
Law H, Ali F, Chatten K, Kim C, Cheung NW.
Lawrence C, Seckold R, Smart C. Increased paediatric presentations of severe diabetic ketoacidosis in an Australian tertiary centre during the COVID-19 pandemic. 2021;38(1):e14417.
Lawrence JM, Dolan LM, Kahn MG, Madhu SV, Tandon N.
Lax Y, Singh A. Referred Abdominal Pain. Pediatric diabetes. 2020;41(8):430-3.
Lazzeroni P, Bernardi L, Pecora F, Motta M, Bianchi L, Ruozi MB, Giacometti A, Venezia S, Dodi I, Iovane B. Diabetic ketoacidosis at type 1 diabetes onset: indirect impact of COVID-19 pandemic. Acta bio-medica : Atenei Parmensis. 2020;91(4):e2020193.
Le Bizec B.
Le Lepvrier AL, Leysour de Rohello F, Brunel V, Prevost G. Fulminant type 1 diabetes: Report of a new French Caucasian case and recent findings. Diabetes & metabolism. 2020;46(2):174-6.
Leccisotti L.
Ledermann JA, Oza AM, Lorusso D, Aghajanian C, Oaknin A, Dean A, Colombo N, Weberpals JI, Clamp AR, Scambia G, Leary A, Holloway RW, Gancedo MA, Fong PC, Goh JC, O'Malley DM, Armstrong DK, Banerjee S, García-Donas J, Swisher EM, Cameron T, Maloney L, Goble S, Coleman RL. Rucaparib for patients with platinum-sensitive, recurrent ovarian carcinoma (ARIEL3): post-progression outcomes and updated saf…
Lee C, Szwak JA, Bastow S, McCarthy S. Impact of a Nurse-Driven Diabetic Ketoacidosis Insulin Infusion Calculator on the Rate of Hypoglycemia. Diabetes, obesity & metabolism. 2020;16(4):e255-e9.
Lee CH.
Lee HG.
Lee HM, Yang YC, Chen SF, Hsu CY, Shen YC. Risk of hyperglycemic crisis episode in diabetic patients with depression: A nationwide population-based cohort study. Journal of diabetes and its complications. 2020;34(3):107509.
Lee IH, Ahn DJ. Dapagliflozin-associated euglycemic diabetic ketoacidosis in a patient with type 2 diabetes mellitus: A case report. Medicine. 2020;99(21):e20228.
Lee JE, Titcomb TJ. A Modified MCT-Based Ketogenic Diet Increases Plasma β-Hydroxybutyrate but Has Less Effect on Fatigue and Quality of Life in People with Multiple Sclerosis Compared to a Modified Paleolithic Diet: A Waitlist-Controlled, Randomized Pilot Study. 2021;40(1):13-25.
Lee JH, Orr-Walker BJ. Diabetic ketoacidosis admissions at Middlemore Hospital: observational study of cause and patient demographics. The New Zealand medical journal. 2020;133(1525):34-40.
Lee JS.
Lee MH.
Lee N, Soto-Mota A. Exogenous ketosis in patients with type 2 diabetes: Safety, tolerability and effect on glycaemic control. PloS one. 2021;4(3):e00264.
Lee S, Liu T, Zhou J, Zhang Q, Wong WT, Tse G. Predictions of diabetes complications and mortality using hba1c variability: a 10-year observational cohort study. 2021;58(2):171-80.
Lee SH, Ko JM. A Korean child diagnosed with malonic aciduria harboring a novel start codon mutation following presentation with dilated cardiomyopathy. 2020;8(9):e1379.
Lee T.
Lee YC, Yeh SN.
Leese GP.
Lefevre CR, Alix L, Thibault R, Jégo P, Bendavid C, Moreau C. [Starvation ketoacidosis during prolonged fasting of 26 days]. Annales de biologie clinique. 2020;78(3):323-8.
Lega IC, Campitelli MA, Austin PC. Potential diabetes overtreatment and risk of adverse events among older adults in Ontario: a population-based study. 2021;64(5):1093-102.
Legua Koc S, MartÍnez Godoy A, Alvarado Pastenes M, SÁez MÉndez D. [Aphasia as the presenting symptom of a hyperglycemic hyperosmolar state. Case report]. Revista medica de Chile. 2020;148(4):553-6.
Lehman EB, Bolton MD, DeFlitch CJ, Chinchilli VM, Haidet PM, Añazco PH. Bilateral renal infarction in a patient with severe COVID-19 infection. BMJ open diabetes research & care. 2021;43(1):127-31.
Leiter LA, McGuire DK, Lewis JB, Riddle MC, Inzucchi SE, Kosiborod MN, Cherney DZI, Dwyer JP, Scirica BM, Bailey CJ, Díaz R, Ray KK.
Leone A.
Lessa C.
Levister CM, Shah NA, Koufakis T. Sodium-Glucose Cotransporter 2 Inhibitors in the Era of COVID-19 Pandemic: Is the Benefit to Risk Ratio Still Favorable? Journal of diabetes science and technology. 2020;14(4):745-7.
Levitsky LL.
Lewis D, van den Heuvel C, Kenneally M, Byard RW. Methamphetamine use and the risk of diabetic ketoacidosis. International journal of gynecological cancer : official journal of the International Gynecological Cancer Society. 2021:258024211020936.
Li A, Jiang X, Zhong M, Li N, Tao Y, Wu W, Yang C, Wang H, Min L, Ma Y, Deng W. Intractable hiccups as a rare gastrointestinal manifestation in severe endocrine and metabolic crisis: case report and review of the literature. 2020;11:2042018820934307.
Li J, Shu M, Wang X, Deng A, Wen C, Wang J, Jin S, Zhang H. Precision Therapy for a Chinese Family With Maturity-Onset Diabetes of the Young. Case reports in pediatrics. 2021;12:700342.
Li J, Wang X, Chen J, Zuo X, Zhang H, Deng A. COVID-19 infection may cause ketosis and ketoacidosis. 2020;22(10):1935-41.
Li J, Zhang Y, Zhang J, Dong R, Guo J, Zhang Q. Oxidative Stress and Its Related Factors in Latent Autoimmune Diabetes in Adults. 2021;2021:5676363.
Li L, Andrews EB, Li X, Doder Z, Zalmover E, Sharma K, Oliveira JH, Juhaeri J, Wu C. Incidence of diabetic ketoacidosis and its trends in patients with type 1 diabetes mellitus identified using a U.S. claims database, 2007-2019. Diabetes care. 2021;35(7):107932.
Li L, Lee CC, Zhou FL, Molony C, Doder Z, Zalmover E, Sharma K, Juhaeri J, Wu C. Performance assessment of different machine learning approaches in predicting diabetic ketoacidosis in adults with type 1 diabetes using electronic health records data. Pharmacoepidemiology and drug safety. 2021;30(5):610-8.
Li L, Li S, Wang Y, Qin X, Deng K, Liu Y, Zou K, Sun X, Sakornyutthadej N, Mahachoklertwattana P, Anantasit N, Hongeng S, Poomthavorn P. Acetazolamide aggravated diabetic ketoacidosis severity in a boy post-transplantation thalassaemia with intracranial hypertension. Diabetes, obesity & metabolism. 2021;57(3):445-7.
Li N, Chen R, Liu K. Sodium-Glucose Cotransporter Inhibitors for the Treatment of Type 1 Diabetes Mellitus. Clinical drug investigation. 2020;40(11):991-1000.
Li Q. Early prediction models for prognosis of diabetic ketoacidosis in the emergency department: A protocol for systematic review and meta-analysis. Diabetes therapy : research, treatment and education of diabetes and related disorders. 2021;100(21):e26113.
Li X, Li G, Du X, Sun X, Peng Z, Zhao C, Xu Q, Abdelatty AM, Mohamed FF, Wang Z, Liu G. Increased autophagy mediates the adaptive mechanism of the mammary gland in dairy cows with hyperketonemia. BMC genomics. 2020;103(3):2545-55.
Li X, Rana G, Gautam S, Mawari G, Daga MK, Kumar N, Raghu RV. Massive hemoptysis causing mortality in a post COVID-19 infected Asian male patient: Presenting as pulmonary mucormycosis, pulmonary tuberculosis and later sino-nasal mucormycosis. International journal of general medicine. 2021;34:101511.
Li X, Senoo M, Tone A, Imai Y, Watanabe S, Kaneto M, Shimomura Y, Teshigawara S, Nakatou T. Marked Hypertriglyceridemia in a Patient with type 2 Diabetes Receiving SGLT2 Inhibitors. Acta diabetologica. 2021;75(1):103-7.
Li Y, Ding H, Liu L, Song Y, Du X, Feng S, Wang X, Li X, Wang Z, Li X, Li J, Wu J, Liu G. Non-esterified Fatty Acid Induce Dairy Cow Hepatocytes Apoptosis via the Mitochondria-Mediated ROS-JNK/ERK Signaling Pathway. Frontiers in cell and developmental biology. 2020;8:245.
Li Y, Liu B, Anand V, Dunne JL, Lundgren M, Ng K, Rewers M, Veijola R, Ghalwash M. Predicting Type 1 Diabetes Onset using Novel Survival Analysis with Biomarker Ontology. AMIA Annual Symposium proceedings AMIA Symposium. 2020;2020:727-36.
Liakos A, Tsapas A, Bekiari E. In type 2 diabetes, SGLT2 inhibitors were linked to diabetic ketoacidosis vs. DPP-4 inhibitors. Annals of internal medicine. 2020;173(12):Jc70.
Liang H.
Licitra F.
Lien CF, Chen SJ, Tsai MC, Lin CS. Potential Role of Protein Kinase C in the Pathophysiology of Diabetes-Associated Atherosclerosis. Frontiers in pharmacology. 2021;12:716332.
Lilamand M, Porte B, Cognat E, Hugon J, Mouton-Liger F, Paquet C. Are ketogenic diets promising for Alzheimer's disease? A translational review. Alzheimer's research & therapy. 2020;12(1):42.
Lillemoe K.
Lima EG, Muniangi-Muhitu H, Akalestou E, Salem V, Misra S, Oliver NS, Rutter GA. Covid-19 and Diabetes: A Complex Bidirectional Relationship. Diabetology international. 2020;11:582936.
Lin CH, Yeh NC, Wang JJ, Ho CH, Her SH, Tsay WI, Chien CC. Effect of Chronic Pancreatitis on Complications and Mortality in DM Patients: A 10-year Nationwide Cohort Study. The Journal of clinical endocrinology and metabolism. 2020;105(3).
Lin DS, Lee JK. Clinical Adverse Events Associated with Sodium-Glucose Cotransporter 2 Inhibitors: A Meta-Analysis Involving 10 Randomized Clinical Trials and 71 553 Individuals. 2021;106(7):2133-45.
Lin YK, Chen KC, Huang YN, Chang H. The 'spiked-helmet' sign in patients with myocardial injury. Journal of electrocardiology. 2020.
Lind M.
Lindenthal S, Moore AR. Reliability and diagnostic performance of a new blood ketone and glucose meter in humans. International journal of molecular sciences. 2021;18(1):6.
Lindsay PJ, Gibson LE, Bittner EA, Berg S, Chang MG. Sodium-glucose cotransporter-2 (SGLT2) inhibitor-induced euglycemic diabetic ketoacidosis complicating the perioperative management of a patient with type 2 diabetes mellitus (T2DM) and Fournier's gangrene: A case report. International journal of surgery case reports. 2020;77:463-6.
Lindsay RS.
Ling P.
Lins PRG.
Lipscombe LL.
Lisicki M, Schoenen J. Metabolic treatments of migraine. Expert review of neurotherapeutics. 2020;20(3):295-302.
Liśkiewicz D, Liśkiewicz A, Grabowski M, Nowacka-Chmielewska MM, Jabłońska K, Wojakowska A, Marczak Ł, Barski JJ, Małecki A. Upregulation of hepatic autophagy under nutritional ketosis. The Journal of nutritional biochemistry. 2021;93:108620.
Liśkiewicz D, Liśkiewicz A, Nowacka-Chmielewska MM, Grabowski M, Pondel N, Grabowska K, Student S, Barski JJ, Małecki A. Differential Response of Hippocampal and Cerebrocortical Autophagy and Ketone Body Metabolism to the Ketogenic Diet. Frontiers in cellular neuroscience. 2021;15:733607.
Lisuzzo A.
Little JP.
Liu L, Shen T, Yang W, Yu H, Gao S, Huang B, Xu C. Ketotic cows display a different serum nonesterified fatty acid composition. BMJ case reports. 2020;87(1):52-5.
Liu Q, Yang Z, Xie C, Ling L, Hu H, Cao Y, Huang Y, Zhu Q, Hua Y. The Hyperglycemia and Hyperketonemia Impaired Bone Microstructures: A Pilot Study in Rats. Frontiers in endocrinology. 2020;11:590575.
Liu S, Xu A, Liu T, Tang L, Huang B, Shao H. Clinical characteristics of fulminant Type 1 diabetes mellitus. Clinical toxicology (Philadelphia, Pa). 2020;45(12):1437-43.
Liu W, McGuire HC, Kissimova-Skarbek K, Zhou X, Han X, Wang Y, Jaacks LM, Zhang S, Lin S, Ji L. Factors Associated with Acute Complications among Individuals with Type 1 Diabetes in China: The 3C Study. Endocrine research. 2020;45(1):1-8.
Lizzo JM, Goyal A, Gupta V. Adult Diabetic Ketoacidosis. StatPearls. Treasure Island (FL): StatPearls Publishing
Lo YT, Chen KH, Chang PC. Immediate Euglycemic Diabetic Ketoacidosis After Gastric Bypass in a Patient with Type II Diabetes. 2021;31(6):2787-90.
Locke SR, Falkenhain K. Comparing the Keyto App and Device with Weight Watchers' WW App for Weight Loss: Protocol for a Randomized Trial. 2020;9(8):e19053.
Lodi A, Zarantonello L, Bisiacchi PS. Ketonemia and Glycemia Affect Appetite Levels and Executive Functions in Overweight Females During Two Ketogenic Diets. Nature metabolism. 2020;28(10):1868-77.
Lohiya S, Dongre A, Damke S, Lakhkar BB, Rayman G. Guidance on the management of Diabetic Ketoacidosis in the exceptional circumstances of the COVID-19 pandemic. BMC pediatrics. 2020;37(7):1214-6.
Løkken N, Hansen KK, Storgaard JH, Ørngreen MC, Quinlivan R, Vissing J. Titrating a modified ketogenic diet for patients with McArdle disease: A pilot study. Journal of inherited metabolic disease. 2020;43(4):778-86.
Lomb J, von Keyserlingk MAG, Weary DM. Behavioral changes associated with fever in transition dairy cows. BMJ open diabetes research & care. 2020;103(8):7331-8.
Long B, Lentz S, Koyfman A, Gottlieb M. Euglycemic diabetic ketoacidosis: Etiologies, evaluation, and management. The American journal of emergency medicine. 2021;44:157-60.
Long B, Willis GC, Lentz S, Koyfman A, Gottlieb M. Evaluation and Management of the Critically Ill Adult With Diabetic Ketoacidosis. The Journal of emergency medicine. 2020;59(3):371-83.
Lopes AR, Russo A, Li AY, McCusker MG, Kroopnick JM, Scilla K, Mehra R, Rolfo C. Development of autoimmune diabetes with severe diabetic ketoacidosis and immune-related thyroiditis secondary to durvalumab: a case report. Indian journal of pediatrics. 2020;9(5):2149-56.
Lopes F, Rosa G, Pinedo P. Genome-enable prediction for health traits using high-density SNP panel in US Holstein cattle. 2020;51(2):192-9.
Lorusso M.
Løvaas KF, Sandberg S.
Lowe DA.
Lowe H. Ketonuria and Seizure Control in the Medium Chain Triglyceride and Classic Ketogenic Diets. Diabetic medicine : a journal of the British Diabetic Association. 2021:1-4.
Lu KC, Singh S, Foster A, Khan Z, Siddiqui A, Atere M, Nfonoyim JM. COVID-19-Induced Diabetic Ketoacidosis and Acute Respiratory Distress Syndrome in an Obese 24-Year-Old Type I Diabetic. International journal of molecular sciences. 2020;21:e925586.
Lu S, Wei D, Yin C, Xiong J, Zhu L, Yan S, Meng R. Correlation between PCT, 25(OH)D, PTX-3, AMS levels and the severity of diabetic ketoacidosis complicated by pancreatitis. Diabetes care. 2021;21(1):136.
Lucier J, Weinstock RS. Diabetes Mellitus Type 1. StatPearls. Treasure Island (FL): StatPearls Publishing
Lucier J, Weinstock RS, Doerr C. Diabetes Mellitus Type 1 (Nursing). StatPearls. Treasure Island (FL): StatPearls Publishing
Luckschander-Zeller N, Karlovits S, Rand JS, Carrizales-Sepúlveda EF, Vera-Pineda R, Jiménez-Castillo RA, Violante-Cumpa JR, Flores-Ramírez R, Ordaz-Farías A. The Heart in Diabetic Ketoacidosis: A Narrative Review Focusing on the Acute Cardiac Effects and Electrocardiographic Abnormalities. Journal of veterinary emergency and critical care (San Antonio, Tex : 2001). 2021;361(6):690-701.
Ludwig DS. The Ketogenic Diet: Evidence for Optimism but High-Quality Research Needed. The Journal of nutrition. 2020;150(6):1354-9.
Lui DTW. A territory-wide study on the impact of COVID-19 on diabetes-related acute care. Journal of diabetes science and technology. 2020;11(5):1303-6.
Luke TDW. Use of Large and Diverse Datasets for (1)H NMR Serum Metabolic Profiling of Early Lactation Dairy Cows. BMJ open diabetes research & care. 2020;10(5).
Luke TDW, Pryce JE, Wales WJ, Rochfort SJ. A Tale of Two Biomarkers: Untargeted (1)H NMR Metabolomic Fingerprinting of BHBA and NEFA in Early Lactation Dairy Cows. Metabolites. 2020;10(6).
Lumb A.
Luo S.
Luo S, Ma X, Li X, Xie Z, Zhou Z. Fulminant type 1 diabetes: A comprehensive review of an autoimmune condition. The Journal of international medical research. 2020;36(6):e3317.
Lv L, Chen Y, Zhou Y, Bharmal SH, Alarcon Ramos GC, Ko J, Petrov MS. Abdominal fat distribution modulates the metabolic effects of exogenous ketones in individuals with new-onset prediabetes after acute pancreatitis: Results from a randomized placebo-controlled trial. Medicine. 2021;43:117-29.
Lyamuya TR, Assey EV, Sadiq AM, Howlett WP, Crudo DF, Walsh ET, Hunter JD. Recurrent Concurrent Diabetic Ketoacidosis and Thyroid Storm. Endocrinology, diabetes & metabolism case reports. 2021;13(4):e14273.
Lysy PA, Absil H, Gasser E, Boughaleb H, Barrea T, Moniotte S. Combined Algorithm-Based Adaptations of Insulin Dose and Carbohydrate Intake During Exercise in Children With Type 1 Diabetes: Results From the CAR2DIAB Study. Frontiers in endocrinology. 2021;12:658311.
Ma H.
Ma WX, Ran XW. [The Management of Blood Glucose Should be Emphasized in the Treatment of COVID-19]. Diabetes/metabolism research and reviews. 2020;51(2):146-50.
Macciotta NPP.
Maciel CB.
Madhavan MV.
Madkhly TM, Mohammed FA, Majrashi HH, Kamili FH, Tawhari RAM, Hudisy AA, AbuDyab OAM, Mohajab AHA, Tumayhi GM. Final-year medical students' awareness and knowledge about DKA: A cross-sectional study from a Saudi University. Journal of family medicine and primary care. 2020;9(2):1076-9.
Maduemem KE, Adesanya O, Anuruegbe OO, Rafiq A. Hyperglycaemic hyperosmolar state: first presentation of type 1 diabetes mellitus in an adolescent with complex medical needs. BMJ case reports. 2021;14(2).
Mae S, Kuriyama A, Tachibana H. Diabetic Ketoacidosis as a Delayed Immune-Related Event after Discontinuation of Nivolumab. The Journal of emergency medicine. 2021;60(3):342-4.
Magdy RM, Sadek AA, Pelletier JH, Rakkar J, Au AK, Fuhrman D, Clark RSB, Horvat CM. Trends in US Pediatric Hospital Admissions in 2020 Compared With the Decade Before the COVID-19 Pandemic. Journal of pediatric endocrinology & metabolism : JPEM. 2021;4(2):e2037227.
Mah E, Sanoshy K, Beckman D, Nieman KM.
Mahajan VR.
Mahashabde M, Chaudhary GA, Kanchi G, Rohatgi S, Rao P, Patil R, Nallamothu V. Reply to the Letter to Editor Regarding "An Unusual Case of Critical Illness Polyneuromyopathy". Indian journal of critical care medicine : peer-reviewed, official publication of Indian Society of Critical Care Medicine. 2020;24(7):604-5.
Malerba E, Alessandrini F, Grossi G, Giunti M, Fracassi F. Efficacy and Safety of Intramuscular Insulin Lispro vs. Continuous Intravenous Regular Insulin for the Treatment of Dogs With Diabetic Ketoacidosis. Frontiers in veterinary science. 2020;7:559008.
Malerba E, Cattani C, Del Baldo F, Carotenuto G, Corradini S, Golinelli S, Drudi I, Fracassi F. Accuracy of a flash glucose monitoring system in dogs with diabetic ketoacidosis. 2020;34(1):83-91.
Malhi MS, Duerson F, Salabei JK, Okonoboh P. Starvation Ketoacidosis Induced by Ketogenic Diet and Consumption of Ketone Supplement. Cureus. 2021;13(6):e15778.
Mamtani M, Athavale AM, Abraham M, Vernik J, Amarah AR, Ruiz JP, Joshi AJ, Itteera M, Zhukovski SD, Madaiah RP, White BC, Hart P, Kulkarni H. Association of hyperglycaemia with hospital mortality in nondiabetic COVID-19 patients: A cohort study. Diabetes & metabolism. 2021;47(3):101254.
Manappallil RG, Nambiar J. Hyperkalemic Cardiac Arrest in a Patient with Diabetic Ketoacidosis. Indian journal of critical care medicine : peer-reviewed, official publication of Indian Society of Critical Care Medicine. 2020;24(8):737-8.
Manimegalai S, Mahboob S, Al-Ghanim KA, Al-Misned F, Govindarajan M, Anbarasu K, Devi Rajeswari V. Down-regulation of hepatic G-6-Pase expression in hyperglycemic rats: Intervention with biogenic gold nanoconjugate. Saudi journal of biological sciences. 2020;27(12):3334-41.
Manson KC, Woods GA, Morrison LR, Gow D, Ferreira MF, Gunn-Moore DA, Llewellyn EA. Cutaneous Vasculopathy and Pulmonary Thromboembolism in an Unstable Diabetic Cat. Topics in companion animal medicine. 2021;42:100490.
Mansor LS, Woo GH. Ketones for Post-exercise Recovery: Potential Applications and Mechanisms. Frontiers in physiology. 2020;11:613648.
Manville RW, Papanikolaou M, Abbott GW. M-Channel Activation Contributes to the Anticonvulsant Action of the Ketone Body β-Hydroxybutyrate. The Journal of pharmacology and experimental therapeutics. 2020;372(2):148-56.
Marchand A.
Marchand L, Villar E, Green L. Cardiovascular Outcomes with Sotagliflozin. The New England journal of medicine. 2021;384(15):1471.
Marchon KA, Nunn MO, Chakera AJ. Images of the month: An incidental finding of spontaneous pneumomediastinum (Hamman's syndrome) secondary to diabetic ketoacidosis during the coronavirus pandemic. The New England journal of medicine. 2020;20(6):e275-e7.
Marcovina S, Mayer-Davis EJ.
Margolis LM, O'Fallon KS. Utility of Ketone Supplementation to Enhance Physical Performance: A Systematic Review. Archives of disease in childhood. 2020;11(2):412-9.
Marino G.
Markovic TP, Seimon RV.
Marks B.
Martin-Arrowsmith PW, Lov J, Dai J, Morais JA, Churchward-Venne TA. Ketone Monoester Supplementation Does Not Expedite the Recovery of Indices of Muscle Damage After Eccentric Exercise. Diabetic medicine : a journal of the British Diabetic Association. 2020;7:607299.
Martins C. Association Between Ketosis and Changes in Appetite Markers with Weight Loss Following a Very Low-Energy Diet. Diabetic medicine : a journal of the British Diabetic Association. 2020;28(12):2331-8.
Marum AP.
Marusic T, Zerjav Tansek M, Sirca Campa A, Mezek A, Berden P, Battelino T, Groselj U. Data highlighting effects of Ketogenic diet on cardiomyopathy and hepatopathy in Glycogen storage disease Type IIIA. Acta diabetologica. 2020;32:106205.
Marzuillo P, Iafusco D, Zanfardino A, Guarino S, Piscopo A, Casaburo F, Capalbo D, Ventre M, Arienzo MR, Cirillo G, De Luca Picione C, Esposito T, Montaldo P, Di Sessa A, Miraglia Del Giudice E. Acute Kidney Injury and Renal Tubular Damage in Children With Type 1 Diabetes Mellitus Onset. The Journal of clinical endocrinology and metabolism. 2021;106(7):e2720-e37.
Massart J, Begriche K, Fromenty B. Cytochrome P450 2E1 should not be neglected for acetaminophen-induced liver injury in metabolic diseases with altered insulin levels or glucose homeostasis. Clinics and research in hepatology and gastroenterology. 2021;45(1):101470.
Masur JH, Lazor JW, Dunlap DG, McGinniss JE.
Mathew S, Sivadas A, Ray A, Tanwar J.
Mathieu C.
Mathieu C, Rudofsky G, Phillip M, Araki E, Lind M. Long-term efficacy and safety of dapagliflozin in patients with inadequately controlled type 1 diabetes (the DEPICT-2 study): 52-week results from a randomized controlled trial. 2020;22(9):1516-26.
Matsui H, Yasunaga H, Lijesh KU, Gupta RD, SenthilRaja M, Kapoor N, Paul TV, Thomas N. Exogenous recombinant human insulin-induced severe hypersensitivity reaction precipitating hyperglycemic crisis: A clinical conundrum. Pharmacoepidemiology and drug safety. 2020;9(8):4470-2.
Mattamel PB, Joseph T, Huang J.
Maunder E, Dulson DK, Shaw DM. Autonomic and Perceptual Responses to Induction of a Ketogenic Diet in Free-Living Endurance Athletes: A Randomized, Crossover Trial. International journal of sports physiology and performance. 2021:1-7.
Mavinkurve M, Jalaludin MY, Chan EWL, Noordin M, Samingan N, Leong A, Zaini AA. Is Misdiagnosis of Type 1 Diabetes Mellitus in Malaysian Children a Common Phenomenon? Frontiers in endocrinology. 2021;12:606018.
May K, Bohlsen E, König S, Strube C. Fasciola hepatica seroprevalence in Northern German dairy herds and associations with milk production parameters and milk ketone bodies. Journal of clinical pharmacy and therapeutics. 2020;277:109016.
Maya-Hijuelos LC, Martínez-Lozada S, Rubiano-Acevedo AM, Lara-Bernal M, Diaz-Angarita T, O'Neill S. Update on technologies, medicines and treatments. Pediatric diabetes. 2020;37(4):709-11.
Mayer-Davis EJ.
Mazori AY, Larsen D, Qureshi M, Tabatabaie V. TREATMENT OF DIABETIC KETOACIDOSIS AND THE WEEKEND EFFECT AT AN URBAN TERTIARY-CARE CENTER. Endocrine practice : official journal of the American College of Endocrinology and the American Association of Clinical Endocrinologists. 2020;26(6):634-41.
Mbanya A, Dehayem M, Mbanya JC, Wu Y, Xu Y, Meng Z. Comment on "Diabetic ketoacidosis precipitated by Covid-19 in a patient with newly diagnosed diabetes mellitus". Journal of investigative medicine : the official publication of the American Federation for Clinical Research. 2020;166:108287.
Mbanya JC, Naidoo P, Kolawole BA, Tsymbal E, McMaster A, Karamchand S, Kaplan H, Rambiritch V, Cotton M, Malek R, Allen Distiller L, Leisegang RF. Management of adult patients with type 1 diabetes mellitus in Africa: A post-hoc cohort analysis of 12 African countries participating in the International Diabetes Management Practices Study (Wave 7). 2020;99(25):e20553.
Mbundu Ilunga R, Camponovo C, Le Dizès O, Wojtusciszyn A. [Insulin pump treatment: For whom and how to set it up on an outpatient?]. Revue medicale suisse. 2020;16(697):1191-6.
McAssey K, Mejia-Otero JD, Adhikari S, White PC. Risk factors for hospitalization in youth with type 1 diabetes: Development and validation of a multivariable prediction model. Pediatric diabetes. 2020;21(7):1268-76.
McCarthy CS, Dooley BC, Branstad EH, Kramer AJ, Horst EA, Mayorga EJ, Al-Qaisi M, Abeyta MA, Perez-Hernandez G, Goetz BM, Castillo AR, Knobbe MR, Macgregor CA, Russi JP, Appuhamy J, Ramirez-Ramirez HA, Baumgard LH. Energetic metabolism, milk production, and inflammatory response of transition dairy cows fed rumen-protected glucose. Journal of dairy science. 2020;103(8):7451-61.
McCarthy DG, Bostad W, Powley FJ, Little JP, Richards DL, Gibala MJ. Increased cardiorespiratory stress during submaximal cycling after ketone monoester ingestion in endurance-trained adults. Applied physiology, nutrition, and metabolism = Physiologie appliquee, nutrition et metabolisme. 2021;46(8):986-93.
McClintock S, Franklin J.
McCoy AB, Luther JM, Giovannetti ER, Boeder S, Pettus JH, Moore DJ.
McCrimmon RJ.
McDougall M, Nyman A, Griffiths B, Fine-Goulden M, Pavcnik M, Annicq A, Riphagen S, Mooradian AD. The Merits and the Pitfalls of Low Carbohydrate Diet: A Concise Review. Archives of disease in childhood. 2020;24(7):805-8.
McFadden JW. Review: Lipid biology in the periparturient dairy cow: contemporary perspectives. Animal : an international journal of animal bioscience. 2020;14(S1):s165-s75.
McGill JB, Subramanian S. Safety of Sodium-Glucose Co-Transporter 2 Inhibitors. The American journal of cardiology. 2019;124 Suppl 1:S45-s52.
McGregor S, Metzger DL, Amed S, Goldman RD. Fluid management in children with diabetic ketoacidosis. Canadian family physician Medecin de famille canadien. 2020;66(11):817-9.
McGuire DK.
McGuire DK.
McGurnaghan SJ.
McGurnaghan SJ, Weir A, Bishop J, Kennedy S, Blackbourn LAK, McAllister DA, Hutchinson S, Caparrotta TM, Mellor J, Jeyam A, O'Reilly JE, Wild SH, Hatam S, Höhn A, Colombo M, Robertson C, Lone N, Murray J, Butterly E, Petrie J, Kennon B, McCrimmon R, Lindsay R, Pearson E, Sattar N, McKnight J, Philip S, Collier A, McMenamin J, Smith-Palmer A, et al. Risks of and risk factors for COVID-19 disease i…
McKee AM, Al-Hammadi N, Hinyard LJ. Disparities in Utilization and Outcomes With Continuous Subcutaneous Insulin Infusion in Young Adults With Type 1 Diabetes. Endocrine practice : official journal of the American College of Endocrinology and the American Association of Clinical Endocrinologists. 2021;27(8):769-75.
McKee JL, Wolf RL, Mohan S, Stein JM.
McKeigue PM.
McKnight JA.
McMahon S, Movsesian K, Wani F, Jamal SM, Aljadah M, Singh J, Stougaard EB, Amadid H, Søndergaard E, Jørgensen ME, Persson F, Rossing P. [SGLT 2 inhibitors in Type 1 diabetes]. Journal of investigative medicine high impact case reports. 2020;182(35).
McQueen RB, Geno Rasmussen C, Waugh K, Frohnert BI, Steck AK, Yu L, Baxter J, Rewers M. Cost and Cost-effectiveness of Large-scale Screening for Type 1 Diabetes in Colorado. Diabetes care. 2020;43(7):1496-503.
Mein SA. Sugar, Sodium, and Water: A Recipe for Disaster. Life science alliance. 2020;17(8):1016-20.
Melendez P, Bartolome J, Roeschmann C, Soto B, Arevalo A, Möller J, Coarsey M. The association of prepartum urine pH, plasma total calcium concentration at calving and postpartum diseases in Holstein dairy cattle. Pediatric diabetes. 2021;15(3):100148.
Mellado M, Pérez E, Morales JL, Macías-Cruz U, Avendaño-Reyes L, Guillén M, García JE. Risk factors associated with testing positive for tuberculosis in high-yielding Holstein cows. Pediatric diabetes. 2021;53(1):149.
Mellbye FB, Pedersen MGB. [Euglycaemic ketoacidosis induced by ketogenic diet and intermittent fastingin a non-diabetic patient]. Ugeskrift for laeger. 2020;182(30).
Melson E.
Mendelson J, Elisia I, Krystal G. The Pros and Cons of Low Carbohydrate and Ketogenic Diets in the Prevention and Treatment of Cancer. Cardiology in the young. 2021;8:634845.
Mendivil CO.
Menghoum N, Oriot P, Hermans MP, Mariage JL. [Diabetic euglycemic ketosis or ketoacidosis in individuals with type 2 diabetes treated by SGLT2 inhibitors: A series of Belgian clinical cases]. La Revue de medecine interne. 2020;41(4):226-31.
Menson K.
Meriçöz Ç.
Mertens M, Dauben L, Roden M, Müssig K. [Acute metabolic complications in diabetes]. Deutsche medizinische Wochenschrift (1946). 2021;146(4):266-78.
Messore A, Corona A, Madia VN, Saccoliti F, Tudino V, De Leo A, Scipione L, De Vita D, Amendola G, Di Maro S, Novellino E, Cosconati S, Métifiot M, Andreola ML, Valenti P, Esposito F, Grandi N, Tramontano E, Costi R, Di Santo R. Pyrrolyl Pyrazoles as Non-Diketo Acid Inhibitors of the HIV-1 Ribonuclease H Function of Reverse Transcriptase. ACS medicinal chemistry letters. 2020;11(5):798-805.
Metallidis S, Zebekakis P, Ajjan RA, Kotsa K, El-Kasrawy NI, Swelum AA. Efficacy of Different Drenching Regimens of Gluconeogenic Precursors during Transition Period on Body Condition Score, Production, Reproductive Performance, Subclinical Ketosis and Economics of Dairy Cows. Journal of diabetes science and technology. 2020;10(6).
Metin Aksu N, Yazgan Aksoy D, Akkaş M, Çinar N, Uçar F, Yildiz OB, Usman A. Adiponectin levels decrease independently of body mass index and diabetes type after the normalization of hyperglycemia. Journal of cardiovascular translational research. 2020;50(2):312-5.
Mey JT, Hari A, Axelrod CL, Fealy CE, Erickson ML, Kirwan JP, Dweik RA, Heresi GA. Lipids and ketones dominate metabolism at the expense of glucose control in pulmonary arterial hypertension: a hyperglycaemic clamp and metabolomics study. The European respiratory journal. 2020;55(4).
Meyer EJ, Thiruvenkatarajan V. Sodium-glucose cotransporter type 2 inhibitors: managing the small but critical risk of diabetic ketoacidosis. 2021;214(2):93-.e1.
Meza JL, Triana A, De Avila I, Del Rio-Pertuz G, Viasus D. Diabetic Ketoacidosis Precipitated by COVID-19 in Patients Without Respiratory Symptoms: Case Reports. Cureus. 2020;12(8):e10031.
Mezza T.
Mhanna M, Beran A, Srour O, Ghazaleh S, Elzanaty A. A Case of Takotsubo Cardiomyopathy Triggered by Diabetic Ketoacidosis and Hypothermia. Cureus. 2020;12(10):e10842.
Michaelis M, Shochat T, Shimon I, Akirov A. Features and long-term outcomes of patients hospitalized for diabetic ketoacidosis. 2021;37(6):e3408.
Michelson KA, Dart AH, Bachur RG, Mahajan P, Finkelstein JA. Measuring complications of serious pediatric emergencies using ICD-10. Health services research. 2021;56(2):225-34.
Miguéns-Gómez A.
Mijatovic J, Louie JCY, Buso MEC, Atkinson FS, Ross GP, Markovic TP, Brand-Miller JC. Effects of a modestly lower carbohydrate diet in gestational diabetes: a randomized controlled trial. The American journal of clinical nutrition. 2020;112(2):284-92.
Mikami D, Kobayashi M, Uwada J, Yazawa T, Kamiyama K, Nishimori K, Nishikawa Y, Nishikawa S, Yokoi S, Taniguchi T, Iwano M. β-Hydroxybutyrate enhances the cytotoxic effect of cisplatin via the inhibition of HDAC/survivin axis in human hepatocellular carcinoma cells. Journal of pharmacological sciences. 2020;142(1):1-8.
Milder TY, Stocker SL, Day RO, Greenfield JR. Potential Safety Issues with Use of Sodium-Glucose Cotransporter 2 Inhibitors, Particularly in People with Type 2 Diabetes and Chronic Kidney Disease. 2020;43(12):1211-21.
Millar R, Chiappazzo A, Palmer B. Starvation Ketosis in the Pediatric Emergency Department: A Prospective Estimate of Prevalence. Pediatric emergency care. 2020.
Miller AC.
Min SY.
Minami T, Shirakawa J, Kameda A, Suzuki Y, Watanabe K, Yamada T, Hiiragi H, Takeda S, Takahashi M, Terauchi Y. A case of an elderly patient with insulin-dependent diabetes and dementia receiving one basal insulin plus one bolus insulin injections a day for 6 months. 2021;12(1):135-9.
Ming WK, Calçada MB, Fernandes L, Soares Costa R, Montezinho S, Martins Duarte F, Frutuoso L, Freitas AR. Euglycemic Diabetic Ketoacidosis after a Single Dose of Empagliflozin in a Patient with Pancreatitis. Nutrients. 2021;11(2):216-8.
Mir AS, Pan J, Yang X, Zhu W. Domino effect of pituitary growth hormone tumor complicated by diabetic ketoacidosis and pituitary apoplexy: a case report. Diabetes, metabolic syndrome and obesity : targets and therapy. 2021;21(1):109.
Miranda C.
Mishra OP, Prasad R. Acute Kidney Injury in Children with Diabetic Ketoacidosis: Risk Factors and Outcome. Indian journal of pediatrics. 2021;88(6):542-3.
Mishra PK, Tandon R. Diabetes and COVID-19 risk: an miRNA perspective. 2020;319(3):H604-h9.
Misra A, Ghosh A, Gupta R. Heterogeneity in presentation of hyperglycaemia during COVID-19 pandemic: A proposed classification. Diabetes & metabolic syndrome. 2021;15(1):403-6.
Misra S, Khozoee B, Huang J, Mitsaki K, Reddy M. Comparison of Diabetic Ketoacidosis in Adults During the SARS-CoV-2 Outbreak and Over the Same Time Period for the Preceding 3 Years. 2021;44(2):e29-e31.
Missio D, Dos Santos Brum D, Dalle Laste Dacampo L, Weber Santos Cibin F, Silveira Mesquita F, Germano Ferst J, Fiordalisi G, Dias Gonçalves PB, Ferreira R. High concentrations of β-hydroxybutyrate alter the kinetics of bovine spermatozoa. 2021;53(8):e14148.
Mistry S, Eschler DC. Euglycemic Diabetic Ketoacidosis Caused by SGLT2 Inhibitors and a Ketogenic Diet: A Case Series and Review of Literature. AACE clinical case reports. 2021;7(1):17-9.
Miwa M, Nakajima M, Kaszynski RH, Goto H. Prolonged euglycemic diabetic ketoacidosis triggered by a single dose of sodium-glucose cotransporter 2 inhibitor. BMJ case reports. 2020;13(10).
Miyawaki M, Matsutani N, Shima Y, Iwamoto M, Matsuno S, Morita S, Furuta M, Doi A, Iwakura H, Ariyasu H, Nishi M, Suzuki H, Akamizu T, He MR, Shen YC. Antipsychotic exposure duration and prediction of risk of hyperglycaemic crisis episodes: Drs He and Shen reply. Journal of diabetes investigation. 2020;46(3):257-8.
Miyoshi Y, Ogawa O, Nishida A, Masuzawa M. Recurrent hyperglycemic hyperosmolar state after re-administration of dose-reduced ceritinib, an anaplastic lymphoma kinase inhibitor. Diabetology international. 2021;12(1):126-9.
Modarelli R, Balikcioglu PG, Hendrix G, DeRusso M, Ozment C. The Perfect Storm: Rapid Progression of Diabetic Ketoacidosis in Pediatric Diabetes in the Setting of COVID-19. AACE clinical case reports. 2021.
Moffett BS, Allen J, Khichi M, McCann-Crosby B. Impact of Body Habitus on the Outcomes of Pediatric Patients With Diabetic Ketoacidosis. The journal of pediatric pharmacology and therapeutics : JPPT : the official journal of PPAG. 2021;26(2):194-9.
Mohamed A, Ploetz J, Hamarshi MS. Evaluation of Early Administration of Insulin Glargine in the Acute Management of Diabetic Ketoacidosis. Sao Paulo medical journal = Revista paulista de medicina. 2021;17(8):e030221191986.
Mohammadniaei M.
Mohn A, Polidori N, Castorani V, Comegna L, Giannini C, Chiarelli F, Blasetti A. Hyperglycaemic hyperosmolar state in an obese prepubertal girl with type 2 diabetes: case report and critical approach to diagnosis and therapy. Italian journal of pediatrics. 2021;47(1):38.
Molteberg E, Thorsby PM, Kverneland M, Iversen PO, Selmer KK, Nakken KO, Taubøll E. Effects of modified Atkins diet on thyroid function in adult patients with pharmacoresistant epilepsy. Epilepsy & behavior : E&B. 2020;111:107285.
Monaghan M. Personal Experiences With COVID-19 and Diabetes Technology: All for Technology Yet Not Technology for All. Journal of diabetes science and technology. 2020;14(4):762-3.
Mondal S, DasGupta R, Lodh M, Gorai R, Choudhury B, Hazra AK, Ganguly A. Predictors of new-onset diabetic ketoacidosis in patients with moderate to severe COVID-19 receiving parenteral glucocorticoids: A prospective single-centre study among Indian type 2 diabetes patients. Diabetes & metabolic syndrome. 2021;15(3):795-801.
Monzo L, Sedlacek K, Hromanikova K, Tomanova L, Borlaug BA, Jabor A, Kautzner J, Melenovsky V. Myocardial ketone body utilization in patients with heart failure: The impact of oral ketone ester. Metabolism: clinical and experimental. 2021;115:154452.
Moon JS, Lee YH.
Mooney SP, Booth GL. Glycaemic control in transition-aged versus early adults with type 1 diabetes and the effect of a government-funded insulin pump programme. 2021;38(11):e14618.
Moore MP, Cunningham RP, Davis RAH, Deemer SE, Roberts BM, Plaisance EP. A dietary ketone ester mitigates histological outcomes of NAFLD and markers of fibrosis in high-fat diet fed mice. 2021;320(4):G564-g72.
Moore SM, King MTM, Carpenter AJ, DeVries TJ. Behavior, health, and productivity of early-lactation dairy cows supplemented with molasses in automated milking systems. Journal of dairy science. 2020;103(11):10506-18.
Mora-Capín A, López-López R, Guibert-Zafra B, de Ceano-Vivas La Calle M, Porto-Abad R, Molina-Cabañero JC, Gilabert-Iriondo N, Ferrero-García-Loygorri C, Montero-Valladares C, García-Herrero M. [Recommendation document on rapid intravenous rehydration in acute gastroenteritis]. Anales de pediatria. 2021.
Moreno Obregón F, Espino Montoro A, Marín Martín J, León Jiménez D. [Severe diabetic ketoacidosis, acute kidney injury and dehydration due to canagliflozin in type 2 diabetes mellitus patient: Atypical clinical presentation]. Journal of diabetes investigation. 2019;51(10):664-6.
Moreno-Sepúlveda J, Capponi M. [The impact on metabolic and reproductive diseases of low-carbohydrate and ketogenic diets]. Revista medica de Chile. 2020;148(11):1630-9.
Morgan TJ, Scott PH, Anstey CM, Bowling FG. Hyperlactatemia in diabetic ketoacidosis is common and can be prolonged: lactate time-series from 25 intensive care admissions. Journal of clinical monitoring and computing. 2021;35(4):757-64.
Morgan TJ, Scott PJ, Anstey CM. Rapid haemodilution accelerates hypertonicity resolution in diabetic ketoacidosis: data from 25 intensive care admissions. Critical care and resuscitation : journal of the Australasian Academy of Critical Care Medicine. 2019;21(4):274-83.
Morris G, Maes M, Berk M, Carvalho AF, Puri BK. Nutritional ketosis as an intervention to relieve astrogliosis: Possible therapeutic applications in the treatment of neurodegenerative and neuroprogressive disorders. 2020;63(1):e8.
Morris G, Puri BK, Carvalho A, Maes M, Berk M, Ruusunen A, Olive L. Induced Ketosis as a Treatment for Neuroprogressive Disorders: Food for Thought? The international journal of neuropsychopharmacology. 2020;23(6):366-84.
Morris G, Puri BK, Maes M, Olive L, Berk M, Carvalho AF. The role of microglia in neuroprogressive disorders: mechanisms and possible neurotherapeutic effects of induced ketosis. Progress in neuro-psychopharmacology & biological psychiatry. 2020;99:109858.
Morrison N, Barnett K, Tantum J, Morrison HK, Whalen M. A Case of Euglycemic Diabetic Ketoacidosis in a Patient With Type 2 Diabetes Mellitus and COVID-19. Jornal brasileiro de nefrologia : 'orgao oficial de Sociedades Brasileira e Latino-Americana de Nefrologia. 2020;12(12):e12029.
Morton A. Review article: Ketoacidosis in the emergency department. Emergency medicine Australasia : EMA. 2020;32(3):371-6.
Moscatelli F, Corso G, Sessa F.
Moseley P, Ahmed MH, Owles H. Recurrent Diabetic Ketoacidosis following Bariatric Surgery: The Role of Micronutrients. Journal of laboratory physicians. 2021;13(3):280-2.
Mosenzon O, Wiviott SD, Rozenberg A, Yanuv I, Goodrich EL, Murphy SA, Bhatt DL, Leiter LA.
Moss R, Craige EK, Levine B, Mittal M, Ahn S, Appold B, Richman M. Influence of Framing: Recruitment to a Diabetes Disease Management Program From an Emergency Department Improves Enrollment and Outcomes. Clinical medicine insights Endocrinology and diabetes. 2021;13(3):e14116.
Mossa AH, Shamout S, Cammisotto P, Campeau L. Urinary metabolomics predict the severity of overactive bladder syndrome in an aging female population. International urogynecology journal. 2020;31(5):1023-31.
Mota C.
Motaib I, Elamari S, Khalis M. Diabetes During the Fasting Month of Ramadan: Is Telemedicine as Efficient as Conventional Follow-Up? Results from a Moroccan Comparative Study. 2021;14:3959-64.
Moulis JM.
Mourad AAE. Novel Potent and Selective DPP-4 Inhibitors: Design, Synthesis and Molecular Docking Study of Dihydropyrimidine Phthalimide Hybrids. Journal of clinical medicine. 2021;14(2).
Moyes CL. Evaluating insecticide resistance across African districts to aid malaria control decisions. The New England journal of medicine. 2020;117(36):22042-50.
Mu J, Wang T, Li M, Guan T. Ketogenic diet protects myelin and axons in diffuse axonal injury. 2021:1-14.
Mudaliar S, Hupfeld C, Chao DL. SGLT2 Inhibitor-Induced Low-Grade Ketonemia Ameliorates Retinal Hypoxia in Diabetic Retinopathy-A Novel Hypothesis. The Journal of clinical endocrinology and metabolism. 2021;106(5):1235-44.
Mufti A, Mirali S, Abduelmula A, McDonald KA, Alabdulrazzaq S, Sachdeva M, Yeung J. Clinical manifestations and treatment outcomes in prurigo pigmentosa (Nagashima disease): A systematic review of the literature. JAAD international. 2021;3:79-87.
Muhammad S, Ghaffar F, Sellers EAC, Pacaud D. Diabetic ketoacidosis at presentation of type 1 diabetes in children in Canada during the COVID-19 pandemic. BMJ case reports. 2021;26(4):208-9.
Mujica-Parodi LR, Amgalan A. Diet modulates brain network stability, a biomarker for brain aging, in young adults. Journal of the American Geriatrics Society. 2020;117(11):6170-7.
Mulvaney SA, Mara CA, Kichler JC, Majidi S, Driscoll KA, Westen SC, Rawlinson A, Jacobsen LM, Adams RN, Hood KK, Monaghan M. A retrospective multisite examination of depression screening practices, scores, and correlates in pediatric diabetes care. Translational behavioral medicine. 2021;11(1):122-31.
Mumtaz H, Shafiq MA, Batool H, Naz T, Ambreen S. Diabetic Ketoacidosis in an Euglycemic Patient. Cureus. 2020;12(8):e10065.
Muneer M, Akbar I. Acute Metabolic Emergencies in Diabetes: DKA, HHS and EDKA. Advances in experimental medicine and biology. 2021;1307:85-114.
Munoz FA, Chin C, Kops SA, Kowalek K, Seckeler MD. Increased length of stay and hospital charges in adolescents with type 1 diabetes and psychiatric illness. Journal of pediatric endocrinology & metabolism : JPEM. 2021;34(2):183-6.
Munshi MN, Schneeweiss S.
Muoio DM.
Muppidi V, Meegada S, Challa T, Siddamreddy S, Samal S. Euglycemic Diabetic Ketoacidosis in a Young Pregnant Woman Precipitated by Urinary Tract Infection. Mikrochimica acta. 2020;12(3):e7331.
Murphy NE, Carrigan CT, Margolis LM. High-Fat Ketogenic Diets and Physical Performance: A Systematic Review. Toxics. 2021;12(1):223-33.
Musoma SN, Omar A. Outcomes of Children and Adolescents Admitted with Diabetic Ketoacidosis at Kenyatta National Hospital (KNH), Kenya. 2020;2020:8987403.
Musso G, Saba F, Cassader M, Gambino R. Diabetic ketoacidosis with SGLT2 inhibitors. Acta diabetologica. 2020;371:m4147.
Musso G, Sircana A, Saba F, Cassader M, Gambino R. Assessing the risk of ketoacidosis due to sodium-glucose cotransporter (SGLT)-2 inhibitors in patients with type 1 diabetes: A meta-analysis and meta-regression. PLoS medicine. 2020;17(12):e1003461.
Mustafa M, Ramdas N. Transient Neonatal Diabetes Mellitus with the Rare Association of Nonsuppurative Sialadenitis and Genetic Defects in 6q24. 2021;2021:5901898.
Mutai BC, Laigong P, Batista DV, Vieira C, Costa TA. COVID-19-associated euglycemic diabetic ketoacidosis in a patient with type 2 diabetes on SGLT2 inhibitor: a case report. Journal of diabetes research. 2020;12(3):1-4.
Myers SR, Glaser NS, Trainor JL, Nigrovic LE, Garro A, Tzimenatos L, Quayle KS, Kwok MY, Rewers A, Stoner MJ, Schunk JE, McManemy JK, Brown KM, DePiero AD, Olsen CS, Casper TC, Ghetti S, Kuppermann N. Frequency and Risk Factors of Acute Kidney Injury During Diabetic Ketoacidosis in Children and Association With Neurocognitive Outcomes. JAMA network open. 2020;3(12):e2025481.
Myers SR, Schunk JE, Stoner MJ, Garro A, Quayle KS, Brown KM, Trainor JL, Tzimenatos L, DePiero AD, McManemy JK, Nigrovic LE, Kwok MY, Perry CS, 3rd, Olsen CS, Casper TC, Glaser NS, Wada Y. Hypoketotic hypoglycemia in citrin deficiency: a case report. Diabetes care. 2020;20(1):444.
Myette-Côté É, Caldwell HG, Ainslie PN, Clarke K, Little JP. A ketone monoester drink reduces the glycemic response to an oral glucose challenge in individuals with obesity: a randomized trial. Diabetes care. 2019;110(6):1491-501.
N EL-M, Huecker MR. Pediatric Diabetic Ketoacidosis. 2021.
Na JY. Acute necrotizing esophagitis (black esophagus): An autopsy case with alcoholic ketoacidosis. Journal of forensic and legal medicine. 2021;78:102110.
Na S, Lee MA, Song IU. A case of metabolic encephalopathy associated with euglycemic diabetic ketoacidosis. 2020;41(5):1301-2.
Na Y, Weisman A, Shah BR.
Na Y, Zahedi A, Leung F, Yu C, Bronskill SE, Rochon PA.
Nabi T, Rafiq N, Rahman MHU, Rasool S, Wani NUD. Comparative study of emphysematous pyelonephritis and pyelonephritis in type 2 diabetes: a single-centre experience. Journal of diabetes and metabolic disorders. 2020;19(2):1273-82.
Nagl K, Rosenbauer J, Neu A, Kapellen TM, Karges B, Rojacher T, Hermann J, Rami-Merhar B, Holl RW. Children with onset-ketoacidosis are admitted to the nearest hospital available, regardless of center size. Journal of pediatric endocrinology & metabolism : JPEM. 2020;33(6):751-9.
Naguib MN, Raymond JK, Vidmar AP. New onset diabetes with diabetic ketoacidosis in a child with multisystem inflammatory syndrome due to COVID-19. Journal of pediatric endocrinology & metabolism : JPEM. 2021;34(1):147-50.
Nair N, Mahajan S.
Najm NA, Zimmermann L, Dietrich O, Rieger A, Martin R, Zerbe H. Associations between motion activity, ketosis risk and estrus behavior in dairy cattle. Critical care (London, England). 2020;175:104857.
Najvar LK, Patterson TF.
Nakagawa T, Kuroda K, Fujiwara I. Emergent treatment using glucose/insulin infusing for ketoacidosis in T2 deficiency. 2021;63(4):482-4.
Nakajima K, Sakai K, Uchiyama M, Abe T, Takeuchi I, Sarigumba M, Aragon J, Kanapi MP. Baseline Glycemic Status and Outcome of Persons with Type 2 Diabetes with COVID-19 Infections: A Single-Center Retrospective Study. International medical case reports journal. 2021;36(1):45-9.
Nakanishi S, Takagi S, Mizutani G, Iida S, Nakayama H, Haga Y, Nagata M, Maesaki S, Mimura T, Shimada A, Huang Y, Jiang Z, Wei Y. Efficacy and safety of the SGLT2 inhibitor dapagliflozin in type 1 diabetes: A meta-analysis of randomized controlled trials. Diabetology international. 2021;21(4):382.
Nakazawa H, Naruse Y, Mori M, Hiramoto R. Hyperosmolar hyperglycemic syndrome induced by diazoxide and furosemide in a 5-year-old girl. Clinical pediatric endocrinology : case reports and clinical investigations : official journal of the Japanese Society for Pediatric Endocrinology. 2021;30(3):139-42.
Nallasamy K, Dayal D.
Nan X, Wang H.
Napoleão A, Fernandes L. Effects of Calorie Restriction on Health Span and Insulin Resistance: Classic Calorie Restriction Diet vs. Ketosis-Inducing Diet. 2021;13(4).
Naqvi HA, Nadeem Yousaf M. Gastric Mucormycosis: An Infection of Fungal Invasion into the Gastric Mucosa in Immunocompromised Patients. 2020;2020:8876125.
Narala B, Al-Tkrit A, David S, Alataby H, Nfonoyim J. A Fatal Case of Hypertriglyceridemia-Induced Acute Pancreatitis in a Patient With Diabetic Ketoacidosis. Cureus. 2021;13(5):e14968.
Narayan KMV, Umpierrez GE.
Narduzzi L, Dervilly G. Applying metabolomics to detect growth hormone administration in athletes: Proof of concept. 2020;12(7):887-99.
Narendran P, Kar P, Newland-Jones P, Stewart R.
Nasa P, Chaudhary S, Shrivastava PK, Singh A. Euglycemic diabetic ketoacidosis: A missed diagnosis. World journal of diabetes. 2021;12(5):514-23.
Nassar M, Nso N, Baraka B, Alfishawy M, Mohamed M, Nyabera A, Sachmechi I. The association between COVID-19 and type 1 diabetes mellitus: A systematic review. Diabetes & metabolic syndrome. 2021;15(1):447-54.
Natarajan S, Kulkarni R, Tangri A. Fatal Cerebral Edema in a Young Adult with Diabetic Ketoacidosis: Blame the Bicarbonate? Case reports in critical care. 2020;2020:5917459.
Naumenko DJ, Watford M, Utami Atmoko SS, Erb WM, Vogel ER. Evaluating Ketosis in Primate Field Studies: Validation of Urine Test Strips in Wild Bornean Orangutans (Pongo pygmaeus wurmbii). Folia primatologica; international journal of primatology. 2020;91(2):159-68.
Nelson PK.
Ng NBH. Corrected QT in diabetic ketoacidosis. The Journal of pediatrics. 2021;233:284-5.
Ng SM, Woodger K, Regan F, Soni A, Wright N. Presentation of newly diagnosed type 1 diabetes in children and young people during COVID-19: a national UK survey. 2020;4(1):e000884.
Nguyen DD, Lee S, Ellsworth KA, Vaz FM.
Nguyen DT.
Nicolas-Jilwan M, Medlej R, Sulaiman RA, AlSayed M. The neuroimaging findings of monocarboxylate transporter 1 deficiency. Neuroradiology. 2020;62(7):891-4.
Nielen M, Mönkemöller K, Kamrath C, Hammersen J, Biester T, Warncke K, Pappa A, Fink K, Raile K, Rohrer TR, Holl RW. [Is it possible to prevent diabetic ketoacidosis at diagnosis of pediatric type 1 diabetes? Lessons from the COVID-19 pandemic]. PloS one. 2021:1-8.
Nielsen-Saines K, Li E, Olivera AM, Martin-Blais R, Bulut Y. Case Report: Insulin-Dependent Diabetes Mellitus and Diabetic Keto-Acidosis in a Child With COVID-19. Frontiers in pediatrics. 2021;9:628810.
Nieto J, Castillo B, Astudillo M, Tosur M. Islet autoantibody types mark differential clinical characteristics at diagnosis of pediatric type 1 diabetes. Diabetes. 2021;22(6):882-8.
Niida S, Ogawa F. A Case of Central Pontine Myelinolysis Occurred During Treatment of Hyperosmolar Hyperglycemic Syndrome. 2021;14:407-12.
Nikkhah A, RezaGholivand A, Khabbazan MH. Milk yield depression and its economic loss due to production diseases: Iran's large dairy herds. Iranian journal of veterinary research. 2021;22(2):136-9.
Nikolaidou B, Gkaliagkousi E, Anyfanti P, Gavriilaki E, Lazaridis A, Triantafyllou A, Zografou I, Douma S. The impact of hyperglycemia on urinary albumin excretion in recent onset diabetes mellitus type II. BMC nephrology. 2020;21(1):119.
Nikouline A, Brzozowski M. New DKA in a geriatric patient on immune checkpoint inhibitor therapy: a case report. Cjem. 2021;23(5):712-4.
Nilsson K, Werner J. [Hyperosmolar Hyperglycemic State (HHS) with extreme hyperglycemia and hyperglycemia-induced hyponatremia in a patient with previously known diabetes mellitus type 2]. Lakartidningen. 2021;118.
Nishi M, Akamizu T, Unal E, Pirinccioglu AG, Yanmaz SY, Yılmaz K, Taşkesen M, Haspolat YK. A DIFFERENT PERSPECTIVE OF ELEVATED LACTATE IN PEDIATRIC PATIENTS WITH DIABETIC KETOACIDOSIS. Journal of diabetes investigation. 2020;16(1):114-7.
Nishikawa T, Kinoshita H, Ono K, Kodama-Hashimoto S, Kobayashi Y, Nakamura T, Yoshinaga T, Ohkubo Y, Harada M. Clinical profiles of hyperglycemic crises: A single-center retrospective study from Japan. 2021;12(8):1359-66.
Noble JA, Hussien MO, Lane JA, Mack SJ, Martin GGN, Atkinson MA, Wasserfall CH, Ogle GD.
Nolan BJ, Varadarajan S, Fourlanos S, Neoh SL. Beware Ketoacidosis with SGLT2 Inhibitors in Latent Autoimmune Diabetes of the Adult. The American journal of medicine. 2020;133(8):e422-e4.
Norgren J, Sindi S, Sandebring-Matton A, Kåreholt I, Akenine U, Nordin K, Rosenborg S, Ngandu T, Kivipelto M. Capillary blood tests may overestimate ketosis: triangulation between three different measures of β-hydroxybutyrate. American journal of physiology Endocrinology and metabolism. 2020;318(2):E184-e8.
Norgren J, Sindi S, Sandebring-Matton A, Kåreholt I, Daniilidou M, Akenine U, Nordin K, Rosenborg S, Ngandu T, Kivipelto M. Ketosis After Intake of Coconut Oil and Caprylic Acid-With and Without Glucose: A Cross-Over Study in Healthy Older Adults. Frontiers in nutrition. 2020;7:40.
Norwitz NG, Evans R, Clarke K, Barber TM, McKee AM. Outcomes for continuous subcutaneous insulin infusion users in young adults from lower socioeconomic backgrounds. Endocrinology, diabetes & metabolism. 2021;4(3):e00252.
Norwitz NG, Jaramillo JG, Clarke K, Soto A. Ketotherapeutics for neurodegenerative diseases. Case reports in endocrinology. 2020;155:141-68.
Norwitz NG, Winwood R, Stubbs BJ, D'Agostino DP, Barnes PJ. Case Report: Ketogenic Diet Is Associated With Improvements in Chronic Obstructive Pulmonary Disease. Frontiers in medicine. 2021;8:699427.
Nossek E.
Novac CN, Boboc AA, Nastac C, Balgradean M, Radulian G. Ketoacidosis Onset of Diabetes on a Patient with Normal C-Peptide Value. Maedica. 2021;16(2):320-4.
Nubiola A, Ternianov A, Remolins I. [Ketogenic diet as a trigger for diabetic euglycaemic ketoacidosis in a patient under treatment with iSGLT2]. Hipertension y riesgo vascular. 2020;37(1):39-41.
Nussbaum I, Beekman R, DeFilippo NA, Gilmore EJ, Hirsch LJ, Cervenka MC.
Nuvey FS. Poor mental health of livestock farmers in Africa: a mixed methods case study from Ghana. mBio. 2020;20(1):825.
Nuwagaba J, Srikant S, Darshit D. Case Series: Management of Hypernatremia in DKA in a Tertiary Healthcare Setting in a Developing Country. 2021;14:567-71.
Nymo S.
Odak M, Douedi S, Upadhyaya V, Fadhel M, Cosentino J. Focal Neurological Seizure due to Hyperglycemic Hyperosmolar Non-Ketotic Syndrome in Undiagnosed Diabetes Mellitus. The Journal of physiology. 2020;12(8):e9909.
Ogundare EO.
Oh KY.
Öhlschuster M, Gusterer E, Drillich M.
Ohura T, Aljulifi MZ, Mahzari M, Alkhalifa L, Hassan E, Alshahrani AM, Alotay AA. The prevalence of celiac disease in Saudi patients with type 1 diabetes mellitus. Pediatrics international : official journal of the Japan Pediatric Society. 2021;41(2):71-7.
Oikawa Y.
Oikawa Y, Shimada A. Possible involvement of autoimmunity in fulminant type 1 diabetes. Drug safety. 2020;11(4):329-35.
Okada TE, Quan T, Bomhof MR. Exogenous Ketones Lower Post-exercise Acyl-Ghrelin and GLP-1 but Do Not Impact Ad libitum Energy Intake. Molecular & cellular oncology. 2020;7:626480.
Olatunya OS.
Oldfield K, Jayasinghe R, Niranjan S, Chadha S. Immune checkpoint inhibitor-induced takotsubo syndrome and diabetic ketoacidosis: rare reactions. Neurological sciences : official journal of the Italian Neurological Society and of the Italian Society of Clinical Neurophysiology. 2021;14(2).
Oliveira LA.
Oliveira RV, Bernardo T, Martins S, Sequeira A. Monogenic diabetes: a new pathogenic variant of HNF1A gene. BMJ case reports. 2021;14(1).
Oluwayemi IO. A Ten-Year Review of the Pattern and Outcome of Childhood Diabetes in Two State Teaching Hospitals in South-West Nigeria. Journal of pediatric endocrinology & metabolism : JPEM. 2020;13:4051-7.
Omotosho YB, Ying GW, Stolar M, Mallari AJP. COVID-19-Induced Diabetic Ketoacidosis in an Adult with Latent Autoimmune Diabetes. Cureus. 2021;13(1).
Ong TC, Amutha A, Isom SP, Jensen ET, Mohan V.
Orabi SH, Al-Sabbagh ES, Khalifa HK, Mohamed MAE. Commiphora myrrha Resin Alcoholic Extract Ameliorates High Fat Diet Induced Obesity via Regulation of UCP1 and Adiponectin Proteins Expression in Rats. 2020;12(3).
O'Reilly JE.
O'Reilly JE, Blackbourn LAK, Caparrotta TM, Jeyam A, Kennon B, Leese GP, Lindsay RS, McCrimmon RJ, McGurnaghan SJ, McKeigue PM, McKnight JA, Petrie JR, Philip S, Sattar N, Wild SH, Colhoun HM. Time trends in deaths before age 50 years in people with type 1 diabetes: a nationwide analysis from Scotland 2004-2017. Clinical drug investigation. 2020;63(8):1626-36.
Orija IB, Zahid SH. Pseudohyperglycemia Secondary to High-Dose Intravenous Vitamin C Managed as Diabetic Ketoacidosis: An Endocrinological Catastrophe. AACE clinical case reports. 2021;7(4):239-42.
Orioli L, Hermans MP, Thissen JP, Maiter D, Vandeleene B, Yombi JC. COVID-19 in diabetic patients: Related risks and specifics of management. Annales d'endocrinologie. 2020;81(2-3):101-9.
O'Riordan SMP, Jefferies C. Risk of DKA with SGLT2 inhibitors. Diabetes care. 2021;59(5):69.
Oriot P, Hermans MP. Euglycemic diabetic ketoacidosis in a patient with type 1 diabetes and SARS-CoV-2 pneumonia: case report and review of the literature. Sensors (Basel, Switzerland). 2020:1-5.
Ortolani EL, Shu X, Fang Z, Guan Y, Chen X, Loor JJ, Jia H, Dong J, Wang Y, Zuo R, Liu G, Li X, Li X. High levels of fatty acids inhibit β-casein synthesis through suppression of the JAK2/STAT5 and mTOR signaling pathways in mammary epithelial cells of cows with clinical ketosis. PeerJ. 2020;87(2):212-9.
Osafehinti DA, Okoli OJ, Karam JG. A Case of SGLT2 Inhibitor-Associated Euglycemic Diabetic Ketoacidosis Following Coronary Artery Bypass Surgery. AACE clinical case reports. 2021;7(1):20-2.
Oser TK, Zettlemoyer A, Parascando J, Silvis ML, Bogale KT. Prevalence and factors associated with diabetic ketoacidosis at diagnosis of type 1 diabetes: A report from a tertiary medical center in Central Pennsylvania. Endocrinology, diabetes & metabolism. 2021;4(2):e00186.
Ostrom SJ, Camacho L, Carius B. What is causing this postpartum patient's ketoacidosis? JAAPA : official journal of the American Academy of Physician Assistants. 2020;33(10):53-5.
Otal Y, Kahraman FA. Dynamic thiol/disulfide homeostasis as oxidative stress marker in diabetic ketoacidosis. 2021;51(2):743-8.
Ouyang J, Isnard S, Lin J, Fombuena B, Peng X, Chen Y, Routy JP. GDF-15 as a Weight Watcher for Diabetic and Non-Diabetic People Treated With Metformin. Frontiers in endocrinology. 2020;11:581839.
Oyedeji OA.
Oza AM, Aghajanian C, Oaknin A, Dean A, Colombo N, Weberpals JI, Scambia G, Leary A, Holloway RW, Amenedo Gancedo M, Fong PC, Goh JC, O'Malley DM, Armstrong DK, Banerjee S, García-Donas J, Swisher EM, Cameron T, Goble S, Coleman RL, Ledermann JA.
Ozbek MN, Gupta A. Extrapulmonary manifestations of COVID-19. Pediatric diabetes. 2020;26(7):1017-32.
Ozer O, Yorulmaz G. Euglycemic Diabetic Ketoacidosis Associated with Empagliflozin Use in the Course of the SARS-Cov-2 Pandemic. Journal of the College of Physicians and Surgeons--Pakistan : JCPSP. 2020;30(10):110-1.
Pacaud D.
Paiano RB, Birgel DB. Evaluation of biochemical profile of dairy cows with metabolic diseases in tropical conditions. 2020;55(9):1219-28.
Pal R, Banerjee M, Yadav U, Bhattacharjee S. Clinical profile and outcomes in COVID-19 patients with diabetic ketoacidosis: A systematic review of literature. Diabetes & metabolic syndrome. 2020;14(6):1563-9.
Palermo NE, Sadhu AR, McDonnell ME. Diabetic ketoacidosis in COVID-19: unique concerns and considerations. The Journal of Clinical Endocrinology & Metabolism. 2020;105(8):2819-29.
Palermo TM, Law EF, Topazian MD, Slack K, Dear BF, Ko YJ, Vege SS, Fogel E, Trikudanathan G, Andersen DK, Conwell DL, Yadav D. Internet Cognitive-Behavioral Therapy for Painful Chronic Pancreatitis: A Pilot Feasibility Randomized Controlled Trial. Clinical and translational gastroenterology. 2021;12(6):e00373.
Palmer BF, Clegg DJ. Starvation Ketosis and the Kidney. Child neurology open. 2021;52(6):467-78.
Pancer J, Dasgupta K. Effects of Cannabis Use in Youth and Young Adults With Type 1 Diabetes: The Highs, the Lows, the Don't Knows. Journal of intensive care medicine. 2020;44(2):121-7.
Pancer J, Wu N, Mahmoud I, Dasgupta K. Pharmacological intervention for diabetes after pregnancy prevention in women with prior gestational diabetes: A scoping review. Diabetes research and clinical practice. 2020;160:107998.
Pandit K, Khanal S, Adhikari S, Acharya SP. Acute mountain sickness induced diabetic ketoacidosis managed with hemodialysis: A case report. Annals of medicine and surgery (2012). 2020;56:165-8.
Panhans CM, Gresham G, Amaral LJ, Hu J. Corrigendum: Exploring the Feasibility and Effects of a Ketogenic Diet in Patients With CNS Malignancies: A Retrospective Case Series. Frontiers in neuroscience. 2020;14:661.
Panhans CM, Gresham G, Amaral LJ, Hu J. Exploring the Feasibility and Effects of a Ketogenic Diet in Patients With CNS Malignancies: A Retrospective Case Series. Frontiers in neuroscience. 2020;14:390.
Panjawatanan P, Jha S, Hughes J, Riesenfeld E. A Case of Concomitant COVID-19 Infection-Induced Acute Respiratory Distress Syndrome and Diabetic Ketoacidosis: Another Challenge in Fluid Management. Cureus. 2020;12(11):e11805.
Panozzo CA.
Papadopoulos VP, Koutroulos MV, Zikoudi DG, Bakola SA, Avramidou P, Touzlatzi N, Filippou DK. Diabetes-related acute metabolic emergencies in COVID-19 patients: a systematic review and meta-analysis. Diabetology international. 2021;12(4):1-15.
Papanastasiou L, Glycofridi S, Gravvanis C, Skarakis N, Papadimitriou I, Kanti G, Kapsali C, Kounadi T. Diabetic ketoacidosis in patients treated with SGLT2 inhibitors: experience at a tertiary hospital. Hormones (Athens, Greece). 2021;20(2):369-76.
Parekh J, Polisetty L, Gunasekaran K, Pugliese M. Welfare assessment in intensive and semi-intensive dairy cattle management system in Sicily. BMJ case reports. 2021;92(1):e13546.
Parikh R, Khanin Y, Wanchoo R, Barnett R, Sharma P. CRRT-associated ketoacidosis: A series of 5 cases. Clinical nephrology. 2021.
Park H, Kim MS, Kim J, Lee SM, Cho SY, Yoo EG, Jin DK. Hypertriglyceridemia with acute pancreatitis in a 14-year-old girl with diabetic ketoacidosis. Annals of pediatric endocrinology & metabolism. 2021.
Park J, Kompaniyets L, Baggs J, Cheng YJ, Zhang P.
Park JH, Seo I, Shim HM, Cho H. Melatonin ameliorates SGLT2 inhibitor-induced diabetic ketoacidosis by inhibiting lipolysis and hepatic ketogenesis in type 2 diabetic mice. Journal of pineal research. 2020;68(2):e12623.
Park KS.
Parker Gaddis KL, VanRaden PM, Cole JB, Norman HD, Nicolazzi E, Dürr JW. Symposium review: Development, implementation, and perspectives of health evaluations in the United States. Pediatric diabetes. 2020;103(6):5354-65.
Parolini C. A Compendium of the Biological Effects of Apolipoprotein A-I(Milano). The Journal of pharmacology and experimental therapeutics. 2020;372(1):54-62.
Parwanto MLE, Digambiro RA, Nusantara DU, Rarasati T. Coronavirus disease 2019 (COVID-19): A case report in a patient with diabetic ketoacidosis and hypertension. Bali Med J. 2020;9(3):624-9.
Pasca L, Varesio C. Families' Perception of Classic Ketogenic Diet Management in Acute Medical Conditions: A Web-Based Survey. 2020;12(10).
Pascottini OB, LeBlanc SJ. Modulation of immune function in the bovine uterus peripartum. Psychopharmacology. 2020;150:193-200.
Pasquel FJ, Fayfman M, Tsegka K, Dhruv N, Cardona S, Wang H, Vellanki P.
Pasquel FJ, Messler J, Booth R, Kubacka B, Mumpower A, Umpierrez G, Aloi J. Characteristics of and Mortality Associated With Diabetic Ketoacidosis Among US Patients Hospitalized With or Without COVID-19. Nutrition and cancer. 2021;4(3):e211091.
Pasquel FJ, Tsegka K, Wang H, Cardona S, Galindo RJ. Clinical Outcomes in Patients With Isolated or Combined Diabetic Ketoacidosis and Hyperosmolar Hyperglycemic State: A Retrospective, Hospital-Based Cohort Study. 2020;43(2):349-57.
Pasquel FJ, Vellanki P, Zambrano C, Albury B, Perez-Guzman C, Ziduo Z, Umpierrez GE, Nunes RTL. Incidence, characteristics and long-term outcomes of patients with diabetic ketoacidosis: a prospective prognosis cohort study in an emergency department. The Journal of clinical endocrinology and metabolism. 2021;139(1):10-7.
Passantino A.
Patel K, Carbone A. Sodium-Glucose Cotransporters as Potential Therapeutic Targets in Patients With Type 1 Diabetes Mellitus: An Update on Phase 3 Clinical Trial Data. The Annals of pharmacotherapy. 2019;53(12):1227-37.
Patel M.
Patel S, Chin V, Greenfield JR. Durvalumab-induced diabetic ketoacidosis followed by hypothyroidism. Journal of sports sciences. 2019;2019.
Pathan F, Selim S. Bangladesh Endocrine Society (BES) Position Statement for Management of Diabetes and Other Endocrine Diseases in Patients with COVID-19. Diabetic medicine : a journal of the British Diabetic Association. 2021;14:2217-28.
Patorno E, Pawar A. Comparative Effectiveness and Safety of Sodium-Glucose Cotransporter 2 Inhibitors Versus Glucagon-Like Peptide 1 Receptor Agonists in Older Adults. 2021;44(3):826-35.
Pauchet A, Schwotzer N, Lamine F, Perrottet N, Zanchi A, Golshayan D, Wojtusciszyn A. [Post-transplantation diabetes in kidney transplant: from the diabetologist point of view]. Revue medicale suisse. 2020;16(697):1200-5.
Paulauskas A, Blanco-Gandía MDC. Ketogenic Diet Decreases Alcohol Intake in Adult Male Mice. Animals : an open access journal from MDPI. 2021;13(7).
Pavlov TS, Palygin O, Isaeva E, Levchenko V, Khedr S, Blass G, Ilatovskaya DV, Cowley AW, Jr., Staruschenko A. NOX4-dependent regulation of ENaC in hypertension and diabetic kidney disease. Nutrition and cancer. 2020;34(10):13396-408.
Pavón S, Lázaro E, Martínez O, Amayra I, López-Paz JF, Caballero P, Al-Rashaida M, Luna PM, García M, Pérez M, Berrocoso S, Rodríguez AA, Pérez-Núñez P. Ketogenic diet and cognition in neurological diseases: a systematic review. Turkish journal of medical sciences. 2021;79(7):802-13.
Peeke PM, Greenway FL. Effect of time restricted eating on body weight and fasting glucose in participants with obesity: results of a randomized, controlled, virtual clinical trial. 2021;11(1):6.
Peña AS.
Peng W, Yuan J, Chiavaroli V, Dong G, Huang K, Wu W, Ullah R, Jin B, Lin H, Derraik JGB, Fu J. 10-Year Incidence of Diabetic Ketoacidosis at Type 1 Diabetes Diagnosis in Children Aged Less Than 16 Years From a Large Regional Center (Hangzhou, China). Frontiers in endocrinology. 2021;12:653519.
Perez MM, Medar S, Quigley L, Clark BC. QTc Prolongation in Pediatric Patients with Diabetic Ketoacidosis. The Journal of pediatrics. 2021;228:235-9.e2.
Perissiou M, Borkoles E. The Effect of an 8 Week Prescribed Exercise and Low-Carbohydrate Diet on Cardiorespiratory Fitness, Body Composition and Cardiometabolic Risk Factors in Obese Individuals: A Randomised Controlled Trial. 2020;12(2).
Perkins BA, Lipscombe L.
Permana H, Soetedjo NNM. Is subcutaneous insulin administration adequate for the management of hyperglycemic crisis in COVID-19? Molecular genetics & genomic medicine. 2020;14(5):947-8.
Perrini S, Natalicchio A.
Perry RJ, Shulman GI. Sodium-glucose cotransporter-2 inhibitors: Understanding the mechanisms for therapeutic promise and persisting risks. 2020;295(42):14379-90.
Peterkova VA, Emelyanov AO, Laptev DN, Samoylova YG, Khramova EB, Petriaikina EE, Rybkina IG, Filimonova AY. [The efficacy of outpatient monitoring of children and adolescents with type 1 diabetes with regular use of professional continuous glucose monitoring]. Problemy endokrinologii. 2020;66(1):14-22.
Peters AL. Diabetic Ketoacidosis and Related Events With Sotagliflozin Added to Insulin in Adults With Type 1 Diabetes: A Pooled Analysis of the inTandem 1 and 2 Studies. Pediatric diabetes. 2020;43(11):2713-20.
Peters AL, Garg SK. The Silver Lining to COVID-19: Avoiding Diabetic Ketoacidosis Admissions with Telehealth. Diabetes technology & therapeutics. 2020;22(6):449-53.
Peters MJ. Fluid resuscitation in diabetic ketoacidosis and the BPSED guidelines: what we still don't know. Archives of disease in childhood Education and practice edition. 2021;106(4):223-5.
Petit JM, Goueslard K, Chauvet-Gelinier JC, Bouillet B, Vergès B, Jollant F, Quantin C. Association between hospital admission for ketoacidosis and subsequent suicide attempt in young adults with type 1 diabetes. Diabetologia. 2020;63(9):1745-52.
Petrone A, Chen Tilney R, Maro JC.
Petrov MS. Post-pancreatitis diabetes mellitus: investigational drugs in preclinical and clinical development and therapeutic implications. Expert opinion on investigational drugs. 2021;30(7):737-47.
Petrovski G, Al Khalaf F, Campbell J, Fisher H, Umer F, Hussain K. 10-Day structured initiation protocol from multiple daily injection to hybrid closed-loop system in children and adolescents with type 1 diabetes. Acta diabetologica. 2020;57(6):681-7.
Petruzelkova L, Jiranova P, Soupal J, Kozak M, Plachy L, Neuman V, Pruhova S, Obermannova B, Kolouskova S, Sumnik Z. Pre-school and school-aged children benefit from the switch from a sensor-augmented pump to an AndroidAPS hybrid closed loop: A retrospective analysis. 2021;22(4):594-604.
Pettus JH, Zhou FL. Incidences of Severe Hypoglycemia and Diabetic Ketoacidosis and Prevalence of Microvascular Complications Stratified by Age and Glycemic Control in U.S. Adult Patients With Type 1 Diabetes: A Real-World Study. 2019;42(12):2220-7.
Peyrony O, Ellouze S, Fontaine JP, Mohamadou I, Zafrani L. Fulminant diabetes due to immune checkpoint inhibitors in the emergency department. The American journal of emergency medicine. 2020;38(2):408.e3-.e4.
Pfoh ER, Lowenthal G, Jeffers L, Burguera B, Cetin D, Hu B, Gupta NM, Cantave M, Rothberg MB. The Effect of Starting the Protein-Sparing Modified Fast on Weight Change over 5 years. Trials. 2020;35(3):704-10.
Phan F, Bourron O, Laroche S, Jeannin AC, Hartemann A. Euglycaemic diabetic ketosis decompensation under dapagliflozin in a patient with MODY3. Diabetes & metabolism. 2021;47(6):101248.
Phillip M.
Phillip M. Long-term efficacy and safety of dapagliflozin in patients with inadequately controlled type 1 diabetes: pooled 52-week outcomes from the DEPICT-1 and -2 studies. Diabetes, metabolic syndrome and obesity : targets and therapy. 2021;23(2):549-60.
Piccini B, Schwandt A. Association of diabetic ketoacidosis and HbA1c at onset with year-three HbA1c in children and adolescents with type 1 diabetes: Data from the International SWEET Registry. 2020;21(2):339-48.
Pihoker C.
Pikovsky M, Tan MY, Ahmed A, Sykes L, Agha-Jaffar R, Yu CKH. Euglycaemic ketoacidosis in pregnant women with COVID-19: two case reports. BMC pregnancy and childbirth. 2021;21(1):427.
Pilgaard KA, Breinegaard N, Johannesen J, Pörksen S, Fredheim S, Madsen M, Kristensen K, Svensson J. Episodes of severe hypoglycemia is associated with a progressive increase in hemoglobin A1c in children and adolescents with type 1 diabetes. 2020;21(5):808-13.
Pillai S, Davies G, Lawrence M, Whitley J, Stephens J, Williams PR, Morris K, Evans PA. The effect of diabetic ketoacidosis (DKA) and its treatment on clot microstructure: Are they thrombogenic? Clinical hemorheology and microcirculation. 2021;77(2):183-94.
Pinedo P, Santos JEP, Chebel RC, Galvão KN, Schuenemann GM, Bicalho RC, Gilbert RO, Rodriguez Zas S, Seabury CM, Rosa G, Thatcher WW. Early-lactation diseases and fertility in 2 seasons of calving across US dairy herds. Journal of dairy science. 2020;103(11):10560-76.
Pinedo P, Santos JEP, Chebel RC, Galvão KN, Schuenemann GM, Bicalho RC, Gilbert RO, Rodriguez-Zas SL, Seabury CM, Rosa G, Thatcher W. Associations of reproductive indices with fertility outcomes, milk yield, and survival in Holstein cows. Journal of dairy science. 2020;103(7):6647-60.
Pinent M.
Piragine E, Calderone V. Pharmacological modulation of the hydrogen sulfide (H(2) S) system by dietary H(2) S-donors: A novel promising strategy in the prevention and treatment of type 2 diabetes mellitus. 2021;35(4):1817-46.
Piro E, Serra G, Antona V, Giuffrè M, Giorgio E, Sirchia F, Schierz IAM, Brusco A, Corsello G. Novel LRPPRC compound heterozygous mutation in a child with early-onset Leigh syndrome French-Canadian type: case report of an Italian patient. Italian journal of pediatrics. 2020;46(1):140.
Placzek K, Datz N, Papsch M, Strier U, Agena D, Bonfig W, Kentrup H, Holl RW, Živković V, Cvetković D, Nikolić S. Regarding "acute necrotizing esophagitis (black esophagus): An autopsy case with alcoholic ketoacidosis". Diabetes care. 2021;80:102157.
Plasencia-Dueñas EA, Concepción-Zavaleta MJ, Gonzáles-Yovera JG. Pancreatic Enzyme Elevation Patterns in Patients With Diabetic Ketoacidosis: Does Severe Acute Respiratory Syndrome Coronavirus 2 Play a Role? Obesity surgery. 2021;50(2):e19-e21.
Plawecki M, Lossois M, Lotierzo M, Baccino E, Cristol JP, Palermo NE, Sadhu AR, McDonnell ME. Diabetic Ketoacidosis in COVID-19: Unique Concerns and Considerations. International journal of legal medicine. 2020;105(8).
Poff AM, Koutnik AP, Egan B. Nutritional Ketosis with Ketogenic Diets or Exogenous Ketones: Features, Convergence, and Divergence. Current sports medicine reports. 2020;19(7):251-9.
Poffé C, Hespel P. Ketone bodies: beyond their role as a potential energy substrate in exercise. 2020;598(21):4749-50.
Poffé C, Ramaekers M, Bogaerts S, Hespel P. Exogenous ketosis impacts neither performance nor muscle glycogen breakdown in prolonged endurance exercise. 2020;128(6):1643-53.
Poffé C, Ramaekers M, Bogaerts S, Hespel P. Bicarbonate Unlocks the Ergogenic Action of Ketone Monoester Intake in Endurance Exercise. Annals of the American Thoracic Society. 2021;53(2):431-41.
Poffé C, Wyns F, Ramaekers M, Hespel P. Exogenous Ketosis Impairs 30-min Time-Trial Performance Independent of Bicarbonate Supplementation. Medicine and science in sports and exercise. 2021;53(5):1068-78.
Polcwiartek C. Antipsychotic exposure duration and prediction of risk of hyperglycaemic crisis episodes: More than just time. Diabetes & metabolism. 2020;46(3):256.
Pollack R, Kirkpatrick CF, Liday C, Maki KC. The Effects of Carbohydrate-Restricted Dietary Patterns and Physical Activity on Body Weight and Glycemic Control. Diabetes/metabolism research and reviews. 2020;22(6):20.
Pondel N, Liśkiewicz D, Liśkiewicz A. [Ketogenic diet – mechanism of action and perspectives for the use in the therapy: data from clinical studies]. Postepy biochemii. 2020;66(3):270-86.
Pontes JPJ, de Melo CS, Arantes FBB, de Souza Ramos JTG, Módolo NSP, Navarro ELLH. Perioperative euglycemic diabetic ketoacidosis following use of SGLT-2 inhibitors after cardiac surgery. Journal of clinical anesthesia. 2021;71:110201.
Poornima RN, Somagutta MR, Agadi K, Hange N, Jain MS, Batti E, Emuze BO, Amos-Arowoshegbe EO, Popescu S, Hanan S, Kumar VR, Pormento K. Euglycemic Diabetic Ketoacidosis and Sodium-Glucose Cotransporter-2 Inhibitors: A Focused Review of Pathophysiology, Risk Factors, and Triggers. Indian journal of pediatrics. 2021;13(3):e13665.
Poppe M, Bonekamp G, van Pelt ML, Mulder HA. Genetic analysis of resilience indicators based on milk yield records in different lactations and at different lactation stages. Journal of dairy science. 2021;104(2):1967-81.
Poppe M, Mulder HA, Kamphuis C, Veerkamp RF. Between-herd variation in resilience and relations to herd performance. Journal of dairy science. 2021;104(1):616-27.
Poppe M, Veerkamp RF, van Pelt ML, Mulder HA. Exploration of variance, autocorrelation, and skewness of deviations from lactation curves as resilience indicators for breeding. Journal of dairy science. 2020;103(2):1667-84.
Porcellati F, Lucidi P, Fanelli CG, Omotosho YB, Ying GW, Stolar M, Mallari AJP. COVID-19-Induced Diabetic Ketoacidosis in an Adult with Latent Autoimmune Diabetes. Diabetes care. 2021;13(1):e12690.
Porntharukchareon T, Tontivuthikul B, Sintawichai N, Srichomkwun P. Pembrolizumab- and ipilimumab-induced diabetic ketoacidosis and isolated adrenocorticotropic hormone deficiency: a case report. Journal of medical case reports. 2020;14(1):171.
Potier L, Julla JB, Roussel R, Boudou P, Gauthier DC, Ketfi C, Gautier JF. COVID-19 symptoms masking inaugural ketoacidosis of type 1 diabetes. Diabetes & metabolism. 2021;47(1):101162.
Potterat O, Mayer P, Graf-Schiller S, Bieber A, Schmid NS. Development, diagnosis and therapy of ketosis in non-gravid and non-lactating Guinea pigs. Journal of animal physiology and animal nutrition. 2020;16(1):41.
Pourcher T.
Prabhakar A, Qin X, Forzani ES, Tao N, Yang EM. Acute Kidney Injury in Pediatric Diabetic Ketoacidosis. ACS sensors. 2021;88(6):568-73.
Pralle RS, Erb SJ, Holdorf HT, White HM. Greater liver PNPLA3 protein abundance in vivo and in vitro supports lower triglyceride accumulation in dairy cows. Tropical animal health and production. 2021;11(1):2839.
Pralle RS, Schultz NE, White HM, Weigel KA. Hyperketonemia GWAS and parity-dependent SNP associations in Holstein dairy cows intensively sampled for blood β-hydroxybutyrate concentration. Physiological genomics. 2020;52(8):347-57.
Pralle RS, White HM. Symposium review: Big data, big predictions: Utilizing milk Fourier-transform infrared and genomics to improve hyperketonemia management. Journal of dairy science. 2020;103(4):3867-73.
Prasoppokakorn T, Jirasakuldej S, Lakananurak N. Medium-chain triglyceride ketogenic diet is effective for treatment of an adult with super-refractory status epilepticus: a case report and literature review. European journal of clinical nutrition. 2019;73(12):1594-7.
Praveen PA, Hockett CW. Diabetic ketoacidosis at diagnosis among youth with type 1 and type 2 diabetes: Results from SEARCH (United States) and YDR (India) registries. 2021;22(1):40-6.
Predieri B, Bruzzi P, Bigi E, Boncompagni A, Bocchi F, Cenciarelli V, Madeo SF, Poluzzi S, Pugliese M, Toffoli C, Lucaccioni L, Iughetti L. Health-related quality of life and metabolic control in immigrant and Italian children and adolescents with type 1 diabetes and in their parents. Pediatric diabetes. 2020;21(6):1031-42.
Preiksa RT, Pundziute Lyckå A, Rami-Merhar B.
Prentice P. Updated NICE guidance: diabetic ketoacidosis in children and young people 2020. Archives of disease in childhood Education and practice edition. 2021;106(4):229.
Prins PJ, D'Agostino DP, Rogers CQ, Ault DL, Welton GL, Jones DW, Henson SR, Rothfuss TJ, Aiken KG, Hose JL, England EL, Atwell AD, Buxton JD, Koutnik AP. Dose response of a novel exogenous ketone supplement on physiological, perceptual and performance parameters. Nutrition & metabolism. 2020;17:81.
Prins PJ, Koutnik AP, D'Agostino DP, Rogers CQ, Seibert JF, Breckenridge JA, Jackson DS, Ryan EJ, Buxton JD, Ault DL. Effects of an Exogenous Ketone Supplement on Five-Kilometer Running Performance. Journal of human kinetics. 2020;72:115-27.
Priyambada L, Wolfsdorf JI. ISPAD Clinical Practice Consensus Guideline: Diabetic ketoacidosis in the time of COVID-19 and resource-limited settings-role of subcutaneous insulin. 2020;21(8):1394-402.
Pruitt LG, Jones G, Musso M, Volz E, Zitek T. Intravenous fluid bolus rates and pediatric diabetic ketoacidosis resolution. The American journal of emergency medicine. 2019;37(12):2239-41.
Pryce JE, Elkins AC, Wales WJ, Rochfort SJ, Liu J. Sodium-glucose co-transporter-2 inhibitors and the risk of diabetic ketoacidosis in patients with type 2 diabetes: A systematic review and meta-analysis of randomized controlled trials. Metabolites. 2020;22(9):1619-27.
Pugliese G, Penno G, Natali A, Barutta F, Di Paolo S, Reboldi G, Gesualdo L, De Nicola L. Diabetic kidney disease: new clinical and therapeutic issues. Joint position statement of the Italian Diabetes Society and the Italian Society of Nephrology on "The natural history of diabetic kidney disease and treatment of hyperglycemia in patients with type 2 diabetes and impaired renal function". Journal…
Puls HA, Haas NL, Franklin BJ, Theyyunni N, Harvey CE. Euglycemic diabetic ketoacidosis associated with SGLT2i use: Case series. The American journal of emergency medicine. 2021;44:11-3.
Pulungan AB, Fadiana G, Annisa D. Type 1 diabetes mellitus in children: experience in Indonesia. Journal of diabetes investigation. 2021;30(1):11-8.
Purewal T, Douedi S.
Qi J, Cao X.
Qian M, Wu N, Li L, Yu W, Ouyang H, Liu X, He Y. Effect of Elevated Ketone Body on Maternal and Infant Outcome of Pregnant Women with Abnormal Glucose Metabolism During Pregnancy. Diabetes care. 2020;13:4581-8.
Qin D, Li S, Luan Y, Verrotti A. Diet in the Treatment of Epilepsy: What We Know So Far. BMC endocrine disorders. 2020;12(9).
Qiu L.
Qiu M, Ding LL, Zhang M, Zhou HR. Safety of four SGLT2 inhibitors in three chronic diseases: A meta-analysis of large randomized trials of SGLT2 inhibitors. Diabetes & vascular disease research. 2021;18(2):14791641211011016.
Rabbone I, Maltoni G, Tinti D, Zucchini S, Cherubini V, Bonfanti R, Scaramuzza A. Diabetic ketoacidosis at the onset of disease during a national awareness campaign: a 2-year observational study in children aged 0-18 years. 2020;105(4):363-6.
Rabbone I, Schiaffini R, Cherubini V, Maffeis C. Has COVID-19 Delayed the Diagnosis and Worsened the Presentation of Type 1 Diabetes in Children? 2020;43(11):2870-2.
Rabbone I, Traversi D. Microbiota, epidemiological and nutritional factors related to ketoacidosis at the onset of type 1 diabetes. 2020;57(11):1337-49.
Rabizadeh S, Hajmiri M, Rajab A, Emadi Kouchak H, Nakhjavani M. Severe diabetic ketoacidosis and coronavirus disease 2019 (COVID-19) infection in a teenage patient with newly diagnosed diabetes. BMC endocrine disorders. 2020;33(9):1241-3.
Radmanesh A.
Rafique S, Ahmed FW. A Case of Combined Diabetic Ketoacidosis and Hyperosmolar Hyperglycemic State in a Patient With COVID-19. Cureus. 2020;12(7):e8965.
Raguzzini A, Toti E, Bernardi M, Castellucci F, Cavedon V, Fedullo AL, Milanese C, Sciarra T, Peluso I. Post-Exercise Ketosis, Salivary Uric Acid and Interleukin-6 after a Simulated Wheelchair Basketball Match. BMJ open. 2021.
Rameshkumar R, Satheesh P, Jain P, Anbazhagan J, Abraham S, Subramani S, Parameswaran N, Mahadevan S. Low-Dose (0.05 Unit/kg/hour) vs Standard-Dose (0.1 Unit/kg/hour) Insulin in the Management of Pediatric Diabetic Ketoacidosis: A Randomized Double-Blind Controlled Trial. BioMed research international. 2021;58(7):617-23.
Ramgopal S, Pelletier JH, Rakkar J, Horvat CM. Forecast modeling to identify changes in pediatric emergency department utilization during the COVID-19 pandemic. The American journal of emergency medicine. 2021;49:142-7.
Rami-Merhar B.
Ramos-Yataco A, Capcha KJM, Harbuz-Miller I. The Peruvian Experience: New-Onset Diabetes Presenting With Diabetic Ketoacidosis in Patients With COVID19 Infections. Journal of the Endocrine Society. 2021;5(Supplement_1):A403-A4.
Ramos-Yataco A, Meza K, Farfán-García RC, Ortega-Rojas S, Salinas-Mamani I, Ontaneda IS-A, Correa R. DKA in patients with pre-existing type 2 diabetes mellitus related to COVID-19: a case series. Endocrinology, Diabetes & Metabolism Case Reports. 2021;2021(1).
Ramphul K. An Update on the Incidence and Burden of Diabetic Ketoacidosis in the U.S. Expert opinion on pharmacotherapy. 2020;43(12):e196-e7.
Rana AM, Mansoor K, Assad S, Abouzid M, Ogu I, Bandak GSI. Severe Metabolic Acidosis: A Case of Triple Hit with Ketogenic Diet, Vinegar, and Metformin in an Obese Patient. Case reports in nephrology. 2020;2020:8861978.
Ranjit U, Anjana RM, Shanthi RC, Rajalakshmi R, Venkatesan U, Muthukumar S, Philips R, Kayalvizhi S, Gupta PK, Sastry NG, Mohan V.
Rao L, Ren C, Luo S, Huang C. Sodium-glucose cotransporter 2 inhibitors as an add-on therapy to insulin for type 1 diabetes mellitus: Meta-analysis of randomized controlled trials. 2021;58(7):869-80.
Rao S, Ali K, Rivas M, Nugent K. Diabetic Ketoacidosis in Patients With COVID-19. Clinical nutrition ESPEN. 2021;361(5):668-9.
Rapaport R, Cymbaluk A, Wong JC, Sanda S, Albanese-O'neill A, McLarty RP. Glycemic control, associated factors, acute complications of Type 1 Diabetes Mellitus in children, adolescents and young adults in Tanzania. Journal of diabetes. 2021;4(2):e00200.
Raptis A, Tentolouris N.
Ratnasamy V, Wijewickrama PSA, Dissanayake HA, Yogendranathan N, Gamage KKK, de Silva NL, Sumanatilleke M, Katulanda P, Grossman AB, Nhoung HK, Goyal M, Cacciapuoti M, Day H, Hashemzadeh T, Magee M, Jarris YS. Food Insecurity and Insulin Use in Hyperglycemic Patients Presenting to the Emergency Department. Journal of the Endocrine Society. 2020;21(4):959-63.
Raucci U, Musolino AM, Di Lallo D, Piga S, Barbieri MA, Pisani M, Rossi FP, Reale A, Ciofi Degli Atti ML, Villani A, Raponi M. Impact of the COVID-19 pandemic on the Emergency Department of a tertiary children's hospital. Italian journal of pediatrics. 2021;47(1):21.
Ravella S.
Rawat A.
Rector RS, Mashraqi MM, Chaturvedi N. Biocomputational Prediction Approach Targeting FimH by Natural SGLT2 Inhibitors: A Possible Way to Overcome the Uropathogenic Effect of SGLT2 Inhibitor Drugs. American journal of physiology Gastrointestinal and liver physiology. 2021;26(3).
Reddy PK, Kuchay MS, Mehta Y, Mishra SK. Diabetic ketoacidosis precipitated by COVID-19: A report of two cases and review of literature. Diabetes & metabolic syndrome. 2020;14(5):1459-62.
Redondo MJ, Hagopian WA, Oram R, Steck AK, Vehik K, Weedon M, Balasubramanyam A, Dabelea D. The clinical consequences of heterogeneity within and between different diabetes types. Diabetologia. 2020;63(10):2040-8.
Reed EM, Swanson AA, Roden AC, Lin PT. Sudden Unexpected Death in MELAS Syndrome Due to Diabetic Ketoacidosis. The American journal of forensic medicine and pathology. 2020;41(4):331-2.
Reguilón MD.
Reinhart J. Early Detection of Diabetic Ketoacidosis by Breathalyzer in a Sailor Reporting for Duty. Diabetes. 2019;184(11-12):e951-e2.
Reis FS.
Ren J, Yang M, Chen J, Ma S, Wang N. Anti-inflammatory and wound healing potential of kirenol in diabetic rats through the suppression of inflammatory markers and matrix metalloproteinase expressions. Biomedicine & pharmacotherapy = Biomedecine & pharmacotherapie. 2020;129:110475.
Ren W, Yang D, Jiang Z, Xian Y, Huang Q, Luo S, Zheng X, Yan J, Xu W, Yao B, Wang CY, Bei JX, Groop L, Noble JA, Weng J. Adult-onset type 1 diabetic patients with less severe clinical manifestation have less risk DR-DQ genotypes than childhood-onset patients. 2021;37(1):e3357.
Ren ZH, Bai LP, Shen LH, Luo ZZ, Zhou ZH, Zuo ZC, Ma XP, Deng JL, Wang Y, Xu SY, Luo YH, Cao SZ, Yu SM. Comparative iTRAQ Proteomics Reveals Multiple Effects of Selenium Yeast on Dairy Cows in Parturition. Biological trace element research. 2020;197(2):464-74.
Renard E, Ikegami H, Daher Vianna AG, Pozzilli P, Brette S, Bosnyak Z, Lauand F, Peters A, Pilorget V, Jurišić-Eržen D, Kesavadev J, Seufert J, Wilmot EG. The SAGE study: Global observational analysis of glycaemic control, hypoglycaemia and diabetes management in T1DM. Diabetes/metabolism research and reviews. 2021;37(7):e3430.
Resende TCF.
Revannavar SM, P SS, Samaga L, V KV. COVID-19 triggering mucormycosis in a susceptible patient: a new phenomenon in the developing world? BMJ case reports. 2021;14(4).
Rewers A. Effects of Fluid Rehydration Strategy on Correction of Acidosis and Electrolyte Abnormalities in Children With Diabetic Ketoacidosis. International journal of endocrinology. 2021;44(9):2061-8.
Rewers A, Dabelea D, Soares RAN, Vargas G, Duffield T, Schenkel F, Squires EJ. Genome-wide association study and functional analyses for clinical and subclinical ketosis in Holstein cattle. Diabetes care. 2021;104(9):10076-89.
Rewers MJ, Mansfield C, Keith L, Seo CA, Rowsemitt C, Pfeffer M, Wahi M, Staggs M, Dudek J, Gower B, Carmody M. Ketogenic diet as a potential intervention for lipedema. Diabetes care. 2021;146:110435.
Rewers MJ, She JX, Ziegler AG, Toppari J.
Ricciuti A, Milani GP. Maintenance Fluid Therapy with Saline, Dextrose-Supplemented Saline or Lactated Ringer in Childhood: Short-Term Metabolic Effects. BMC endocrine disorders. 2020;12(5).
Richard I, Robinson B, Dawson A, Aya A, Ali R. An Atypical Presentation of Fulminant Myocarditis Secondary to COVID-19 Infection. JMIR research protocols. 2020;12(7):e9179.
Richmond E, Savova R, Todorovic S, Veeze HJ, Toni S, Pettus JH. Differences between patients with type 1 diabetes with optimal and suboptimal glycaemic control: A real-world study of more than 30 000 patients in a US electronic health record database. Pediatric diabetes. 2020;22(4):622-30.
Ricksten SE.
Riina HA.
Ringholm L, Stougaard EB, Nørgaard SK, Damm P, Mathiesen ER. Diabetes Management During Breastfeeding in Women with Type 1 Diabetes. Current diabetes reports. 2020;20(8):34.
Riond B.
Rippee MA, Chen J, Taylor MK. The Ketogenic Diet in the Treatment of Post-concussion Syndrome-A Feasibility Study. Frontiers in nutrition. 2020;7:160.
Rittig N, Svart M, Thomsen HH, Vestergaard ET, Rehfeld JF, Hartmann B, Holst JJ, Johannsen M, Møller N, Jessen N. Oral D/L-3-Hydroxybutyrate Stimulates Cholecystokinin and Insulin Secretion and Slows Gastric Emptying in Healthy Males. The Journal of clinical endocrinology and metabolism. 2020;105(10).
Roberts C, Keilman A, Pearce J, Roberts A, Ching K, Kingsley J, Stephan A, Gross I, Ciener D, Augenstein J, Thomas A. Pediatric Emergency Medicine Didactics and Simulation (PEMDAS): Pediatric Diabetic Ketoacidosis. MedEdPORTAL : the journal of teaching and learning resources. 2021;17:11098.
Rodbard HW.
Ródenas-González F, Pascual M.
Rodrigues F, O'Connell MA, White M. A point-of-care test increases same-day referral and reduces DKA in children with new-onset type 1 diabetes. Australian journal of general practice. 2021;50(4):246-51.
Rodríguez-Gallego E.
Rodríguez-Ramallo H, Báez-Gutiérrez N. Choice of pharmaceutical form as a key factor during ketogenic diet: a case report. 2021.
Rohilla L, Kumar R, Walia P, Yadav J, Dayal D. "Puddles on the Road": Hurdles in the Pathway from Symptoms to Diagnosis and Treatment in Children with Type 1 Diabetes. Indian journal of endocrinology and metabolism. 2021;25(1):23-30.
Römer M, Dörfler J. The use of ketogenic diets in cancer patients: a systematic review. 2021;21(4):501-36.
Ronksley PE, Tremblay É, Hu N, Alessi-Severini S, Fisher A.
Ross KM, Ferrecchia IA, Dahlberg KR, Dambska M, Ryan PT, Weinstein DA. Dietary Management of the Glycogen Storage Diseases: Evolution of Treatment and Ongoing Controversies. Advances in nutrition (Bethesda, Md). 2020;11(2):439-46.
Rotsel E, Pietsch U. [Severe SGLT-2 inhibitor-induced euglycemic ketoacidosis-a rare but serious complication]. Journal of Korean medical science. 2020;69(1):49-51.
Roumelioti ME, Sun Y, Ganta K, Gibb J, Tzamaloukas AH. Management of extracellular volume in patients with end-stage kidney disease and severe hyperglycemia. Journal of applied physiology (Bethesda, Md : 1985). 2020;34(8):107615.
Roussel R, Riveline JP, Vicaut E, de Pouvourville G, Detournay B, Emery C, Levrat-Guillen F, Guerci B. Important Drop Rate of Acute Diabetes Complications in People With Type 1 or Type 2 Diabetes After Initiation of Flash Glucose Monitoring in France: The RELIEF Study. Diabetes care. 2021;44(6):1368-76.
Roy P, Koetter P, Cunningham J, Komanduri S, Cinicola J. A rare case of diabetic ketoacidosis presenting with severe hypertriglyceridemia requiring plasmapheresis in an adult with type-2 diabetes mellitus: Case report. Medicine. 2021;100(23):e26237.
Ruan Y, Ryder REJ, De P, Field BCT, Narendran P, Iqbal A, Gandhi R, Harris S, Nagi D, Aziz U, Karra E, Ghosh S, Hanif W, Edwards AE, Zafar M, Dashora U, Várnai KA, Davies J, Wild SH, Wilmot EG, Webb D, Khunti K, Rea R. A UK nationwide study of people with type 1 diabetes admitted to hospital with COVID-19 infection. 2021;64(8):1717-24.
Rubin R, Khanna NR, McIver LA. Aspart Insulin. StatPearls. Treasure Island (FL): StatPearls Publishing
Rüfer F. [Secondary Neuroprotection in Glaucoma from Change in Lifestyle]. Klinische Monatsblatter fur Augenheilkunde. 2020;237(2):158-62.
Rugg-Gunn CE. Update and harmonisation of guidance for the management of diabetic ketoacidosis in children and young people in the UK. Internal medicine journal. 2021;5(1):e001079.
Ruszkiewicz DM, Sanders D, O'Brien R, Hempel F, Reed MJ, Riepe AC, Bailie K, Brodrick E, Darnley K, Ellerkmann R, Mueller O, Skarysz A, Truss M, Wortelmann T, Yordanov S, Thomas CLP, Schaaf B, Eddleston M. Diagnosis of COVID-19 by analysis of breath with gas chromatography-ion mobility spectrometry - a feasibility study. EClinicalMedicine. 2020;29:100609.
Ryu JM.
Sabek OM, Redondo MJ. Serum C-peptide and osteocalcin levels in children with recently diagnosed diabetes. 2020;3(1):e00104.
Sacks LJ, Pham CT, Neoh SL, Ekinci EI.
Saenz C, Hooper S, Orange T, Knight A, Barragan M, Lynch T, Remenapp A, Coyle K, Winters C, Hausenblas H. Effect of a Free-Living Ketogenic Diet on Feasibility, Satiety, Body Composition, and Metabolic Health in Women: The Grading Level of Optimal Carbohydrate for Women (GLOW) Study. Journal of the American College of Nutrition. 2021;40(4):295-306.
Sagy I, Zimhony-Nissim N, Brandstaetter E, Lipnitzki I, Musa H, Rosen Y, Barski L. Outcomes of diabetic ketoacidosis in a tertiary centre with restricted intensive care unit bed capacity. Internal medicine journal. 2021;51(6):948-54.
Sahar MW, Beaver A, Weary DM, von Keyserlingk MAG. Feeding behavior and agonistic interactions at the feed bunk are associated with hyperketonemia and metritis diagnosis in dairy cattle. Journal of investigative medicine : the official publication of the American Federation for Clinical Research. 2020;103(1):783-90.
Saifuddin M, Kamrul-Hasan AB.
Sainsbury A.
Sakai-Bizmark R, Mena LA, Estevez D, Webber EJ, Marr EH, Bedel LEM, Yee JK. Health Care Utilization of Homeless Minors With Diabetes in New York State From 2009 to 2014. Diabetes care. 2020;43(9):2082-9.
Sakakibara H, Shimoi K. Anti-stress effects of polyphenols: animal models and human trials. Reproduction in domestic animals = Zuchthygiene. 2020;11(7):5702-17.
Salah HM, Al'Aref SJ, Khan MS, Al-Hawwas M, Vallurupalli S, Mehta JL, Mounsey JP, Greene SJ, McGuire DK, Lopes RD, Fudim M. Effect of sodium-glucose cotransporter 2 inhibitors on cardiovascular and kidney outcomes-Systematic review and meta-analysis of randomized placebo-controlled trials. American heart journal. 2021;232:10-22.
Salami S.
Saleh AO, Taha R, Mohamed SFA, Bashir M. Hyperosmolar Hyperglycaemic State and Diabetic Ketoacidosis in Nivolumab-Induced Insulin-Dependent Diabetes Mellitus. European journal of case reports in internal medicine. 2021;8(8):002756.
Salem V.
Salerno M, Montana A, Di Nunno N, Astuto M, Daniele A.
Salmi H, Heinonen S. New-onset type 1 diabetes in Finnish children during the COVID-19 pandemic. 2021.
Samoa RA, Lee HS, Kil SH, Roep BO. Anti-PD-1 Therapy-Associated Type 1 Diabetes in a Pediatric Patient With Relapsed Classical Hodgkin Lymphoma. 2020;43(9):2293-5.
Samoilova J, Matveeva M. A Prospective Study: Highlights of Hippocampal Spectroscopy in Cognitive Impairment in Patients with Type 1 and Type 2 Diabetes. Pharmaceuticals (Basel, Switzerland). 2021;11(2).
Sampani E, Sarafidis P, Papagianni A. Euglycaemic diabetic ketoacidosis as a complication of SGLT-2 inhibitors: epidemiology, pathophysiology, and treatment. Expert opinion on drug safety. 2020;19(6):673-82.
Sanchez JE, Bhat JA, Masoodi SR, Bhat MH, Bhat H, Ahmad PO, Sood M. Lactic Acidosis in Diabetic Ketoacidosis: A Marker of Severity or Alternate Substrate for Metabolism. Journal of pediatric intensive care. 2021;25(1):59-66.
Sandhu S, Wang T, Prajapati D. Acute esophageal necrosis complicated by refractory stricture formation. JGH open : an open access journal of gastroenterology and hepatology. 2021;5(4):528-30.
Sandooja R, Vura N, Morocco M. Heightened ACE Activity and Unfavorable Consequences in COVID-19 Diabetic Subjects. International journal of endocrinology. 2020;2020:7847526.
Sangey E, Chudasama K. High-anion gap hyperchloremic acidosis mimicking diabetic ketoacidosis on initial presentation - Case report. African journal of emergency medicine : Revue africaine de la medecine d'urgence. 2020;10(1):46-7.
Sanna V, Youssef MF, Pala N, Rogolino D, Carcelli M, Singh PK, Sanchez T, Neamati N, Sechi M. Inhibition of Human Immunodeficiency Virus-1 Integrase by β-Diketo Acid Coated Gold Nanoparticles. ACS medicinal chemistry letters. 2020;11(5):857-61.
Santana MF.
Santos JEP, Chebel RC, Galvao KN, Schuenemann GM, Bicalho RC, Gilbert RO, Rodrigez-Zas S, Seabury CM, Thatcher W, Thankam FG. Infarct Zone: a Novel Platform for Exosome Trade in Cardiac Tissue Regeneration. Animal genetics. 2020;13(5):686-701.
Sanusi I, Sarnowski A, Russell-Jones D, Forni LG. A potential diagnostic problem on the ICU: Euglycaemic diabetic Ketoacidosis associated with SGLT2 inhibition. Journal of critical care. 2020;57:19-22.
Sanyal D, Majumder A, Ghosh S, Pandit K. Real world study of short term efficacy, safety, and tolerability of canagliflozin 100 mg initiation in type 2 diabetes mellitus patients during hot humid Indian summer. Diabetes & metabolic syndrome. 2021;15(1):385-9.
Sarnyai Z, Palmer CM. Ketogenic Therapy in Serious Mental Illness: Emerging Evidence. The international journal of neuropsychopharmacology. 2020;23(7):434-9.
Sathish T, Cao Y, Kapoor N. Newly diagnosed diabetes in COVID-19 patients. Primary care diabetes. 2021;15(1):194.
Sathish T, Chandrika Anton M. Newly diagnosed diabetes in patients with mild to moderate COVID-19. Diabetes & metabolic syndrome. 2021;15(2):569-71.
Sato Y, Kakizawa M, Aso SI, Takayama M, Yamashita K, Miyamoto T, Aizawa T. Startling hyperglycaemia with transient beta cell stunning in a patient with type 2 diabetes. Endocrine journal. 2020;67(1):95-8.
Sato Y, Morita K, Okada A, Matsui H, Fushimi K, Yasunaga H. Factors affecting in-hospital mortality of diabetic ketoacidosis patients: A retrospective cohort study. Diabetes research and clinical practice. 2021;171:108588.
Satomura A, Oikawa Y. Bodyweight threshold for sudden onset of ketosis might exist in ketosis-prone type 2 diabetes patients. 2020;11(2):499-501.
Satomura A, Oikawa Y. Clinical features resembling subcutaneous insulin resistance observed in a patient with type 2 diabetes and severe COVID-19-associated pneumonia: a case report. British journal of clinical pharmacology. 2021;12(4):1-6.
Sattar N.
Sauerwein H, Blees T, Zamarian V, Catozzi C, Müller U, Sadri H, Dänicke S, Frahm J, Ceciliani F. Acute phase proteins and markers of oxidative status in water buffalos during the transition from late pregnancy to early lactation. Medicine. 2020;228:110113.
Saunders S, Furlong N, Kamaruddin S, Banatwalla R, Herring R.
Sawhney S, Banks P, Jiang W, Davies MJ, Lapuerta P, Mendelsohn RA, Taveras AN, Mazer BA, Clayton LM. Euglycemic Diabetic Ketoacidosis Precipitated by SGLT-2 Inhibitor Use, Pericarditis, and Fasting: A Case Report. Diabetes care. 2020;4(3):389-92.
Saydah SH, Shrestha SS, Zhang P. Medical Costs Among Youth Younger Than 20 Years of Age With and Without Diabetic Ketoacidosis at the Time of Diabetes Diagnosis. 2019;42(12):2256-61.
Saz EU.
Scaioli G, Vallini C, Carletto G, Masante I, Durazzo M, Collo A, Belci P, Ferro A, Cadario F, Savastio S, Carrera D, Cerutti F, Siliquini R, Chan KH, Thimmareddygari D, Ramahi A, Atallah L, Baranetsky NG, Slim J. Clinical characteristics and outcome in patients with combined diabetic ketoacidosis and hyperosmolar hyperglycemic state associated with COVID-19: A retrospective, hospital-based observ…
Scaramuzza A, Kim BR. The Presence of Urinary Ketones according to Metabolic Status and Obesity. Diabetes care. 2020;35(31):e273.
Scaramuzza AE.
Scheerer MF, Kordonouri O.
Schempf J, Chow LS, Harindhanavudhi T. Uncovering Autoimmune Diabetes in a Patient With Euglycemic Diabetic Ketoacidosis. The American journal of the medical sciences. 2020;360(3):307-8.
Schiel R, Holl RW, White HM. ADSA Foundation Scholar Award: Influencing hepatic metabolism: Can nutrient partitioning be modulated to optimize metabolic health in the transition dairy cow? Pediatric diabetes. 2020;103(8):6741-50.
Schierloh U.
Schmidtmann C, Thaller G, Kargo M, Hinrichs D, Ettema J. Derivation of economic values for German dairy breeds by means of a bio-economic model-with special emphasis on functional traits. Journal of dairy science. 2021;104(3):3144-57.
Schmitt J, Rahman AF, Ashraf A. Concurrent diabetic ketoacidosis with hyperosmolality and/or severe hyperglycemia in youth with type 2 diabetes. 2020;3(3):e00160.
Schoeler NE, Simpson Z, Zhou R, Pujar S, Eltze C, Cross JH. Dietary Management of Children With Super-Refractory Status Epilepticus: A Systematic Review and Experience in a Single UK Tertiary Centre. Frontiers in neurology. 2021;12:643105.
Schou AJ, Stenlid MH, Al Balwi MA.
Schramm F, Weiß M, Dahlem D. [Beta-hydroxybutyrate measurements with the GlucoMen®LX Plus in the diagnosis of diabetic ketoacidosis in dogs and cats]. Tierarztliche Praxis Ausgabe K, Kleintiere/Heimtiere. 2020;48(5):322-8.
Schreiber S, Bornstein SR, Laudes M.
Schroeder F, Hettegger P.
Schutz Y, Montani JP, Dulloo AG. Reply to a letter to the editor: Reply of Yves Schutz, Jean-Pierre Montani, and Abdul G. Dulloo to the letter of Dr Anssi Manninen (manuscript ID OBR-01-21-4950) entitled: "Ketogenic diets, dietary ketosis, diabetic ketoacidosis and energy expenditure". Islets. 2021;22(7):e13281.
Schwantje M, Verhagen LM, van Hasselt PM, Fuchs SA. Glucose transporter type 1 deficiency syndrome and the ketogenic diet. Journal of inherited metabolic disease. 2020;43(2):216-22.
Schwartzstein RM, Richards JB.
Schwarzfuchs D, Rabaev E, Sagy I, Zimhony-Nissim N, Lipnitzki I, Musa H, Jotkowitz A, Brandstaetter E, Barski L. Clinical and Epidemiological Characteristics of Diabetic Ketoacidosis in Older Adults. 2020;68(6):1256-61.
Sciotto L, Jornayvaz FR. [SGLT2 inhibitors : only beneficial ?]. Revue medicale suisse. 2021;17(741):1072-7.
Seckeler M.
Seeds WA.
Seely CR, Bach KD, Barbano DM, McArt JAA. Effect of hyperketonemia on the diurnal patterns of energy-related blood metabolites in early-lactation dairy cows. Journal of dairy science. 2021;104(1):818-25.
Seethaler T.
Seger CD, Xing H, Wang L, Shin JS. Intraoperative Diagnosis of Sodium-Glucose Cotransporter 2 Inhibitor-Associated Euglycemic Diabetic Ketoacidosis: A Case Report. A&A practice. 2021;15(1):e01380.
Segerer H, Wurm M, Grimsmann JM, Karges B, Neu A, Sindichakis M, Warncke K, Dost A, Holl RW. Diabetic Ketoacidosis at Manifestation of Type 1 Diabetes in Childhood and Adolescence. Revista da Sociedade Brasileira de Medicina Tropical. 2021;118(22):367-72.
Segerer H, Wurm M, Grimsmann JM, Karges B, Neu A, Sindichakis M, Warncke K, Dost A, Holl RW. Diabetic Ketoacidosis at Manifestation of Type 1 Diabetes in Childhood and Adolescence—Incidence and Risk Factors. Deutsches Arzteblatt international. 2021;118(Forthcoming).
Sehgal K.
Sehrawat TS.
Seifi HA, Huzzey JM, Khan MA, Weary DM, von Keyserlingk MAG. Corrigendum to "Addition of straw to the early-lactation diet: Effects on feed intake, milk yield, and subclinical ketosis in Holstein cows" (J. Dairy Sci. 104:3008-3017). Journal of dairy science. 2021;104(6):7343.
Seifi HA, Huzzey JM, Khan MA, Weary DM, von Keyserlingk MAG. Addition of straw to the early-lactation diet: Effects on feed intake, milk yield, and subclinical ketosis in Holstein cows. Journal of dairy science. 2021;104(3):3008-17.
Self WH, Evans CS, Jenkins CA, Brown RM, Casey JD, Collins SP, Coston TD, Felbinger M, Flemmons LN, Hellervik SM, Lindsell CJ, Liu D, McCoin NS, Niswender KD, Slovis CM, Stollings JL, Wang L, Rice TW, Semler MW. Clinical Effects of Balanced Crystalloids vs Saline in Adults With Diabetic Ketoacidosis: A Subgroup Analysis of Cluster Randomized Clinical Trials. JAMA network open. 2020;3(11):e2024596.
Selvaraj S, Kelly DP, Margulies KB. Implications of Altered Ketone Metabolism and Therapeutic Ketosis in Heart Failure. Circulation. 2020;141(22):1800-12.
Seo JW.
Seow CJ, Wei Choon Koh A, Lian JX, Dalan R, Boehm BO. Non autoimmune type 1B diabetes after mild COVID-19: Report of three cases. Pediatric diabetes. 2021;37(5):e3438.
Serences B, Nies M.
Sethuraman A, Rao P, Pranay A, Xu K, LaManna JC, Puchowicz MA. Chronic Ketosis Modulates HIF1α-Mediated Inflammatory Response in Rat Brain. Advances in experimental medicine and biology. 2021;1269:3-7.
Sexe J, Mayes C, Tofts P. Euglycemic Diabetic Ketoacidosis in a Lung Cancer Patient Using Empagliflozin. Case reports in critical care. 2020;2020:7437892.
Seyfried TN, Shivane AG, Kalamian M, Maroon JC, Mukherjee P, Zuccoli G. Ketogenic Metabolic Therapy, Without Chemo or Radiation, for the Long-Term Management of IDH1-Mutant Glioblastoma: An 80-Month Follow-Up Case Report. Frontiers in nutrition. 2021;8:682243.
Shah K, Tiwaskar M, Chawla P, Kale M, Deshmane R, Sowani A. Hypoglycemia at the time of Covid-19 pandemic. Diabetes care. 2020;14(5):1143-6.
Shah N, Khadilkar V, Khadilkar A. Intussusception as a rare clinical presentation of a child with type 1 diabetes and diabetic ketoacidosis. 2020;13(12).
Shaheen A. Can ketone bodies inactivate coronavirus spike protein? The potential of biocidal agents against SARS-CoV-2. BioEssays : news and reviews in molecular, cellular and developmental biology. 2021;43(6):e2000312.
Shahid W, Khan F, Makda A, Kumar V, Memon S, Rizwan A. Diabetic Ketoacidosis: Clinical Characteristics and Precipitating Factors. Cureus. 2020;12(10):e10792.
Shahzad K, Lopreiato V, Liang Y, Trevisi E, Osorio JS, Xu C, Loor JJ. Hepatic metabolomics and transcriptomics to study susceptibility to ketosis in response to prepartal nutritional management. 2019;10:96.
Shaikh S, Mohamed MM, Mujeeb A, Shaikh F, Harris B. Euglycemic Diabetic Ketoacidosis Precipitated by a Keto Diet: Importance of Dietary History in Diagnosis. Journal of the Endocrine Society. 2020;12(9):e10199.
Shaka H, El-Amir Z, Aljadah M, Wani F, Velazquez G, Kichloo A. Comparing outcomes of diabetic ketoacidosis hospitalisations in patients with diastolic heart failure: A retrospective propensity matched analysis of the nationwide inpatient sample. Diabetes/metabolism research and reviews. 2021;37(7):e3435.
Shaka H, Wani F. Comparing patient characteristics and outcomes in type 1 versus type 2 diabetes with diabetic ketoacidosis: a review and a propensity-matched nationwide analysis. 2021;69(6):1196-200.
Shamsudheen KV, Bhoyar RC, Pateria A, Leonard E, Lalwani M, Vats A, Pappuru RR, Tyagi M, Jakati S, Sengupta S, B KB.
Shankar GH, Sharma V, Sarangi B, Walimbe A, Markal KP, Reddy VS. Surge in diabetic ketoacidosis in children with Type 1 diabetes during COVID-19 pandemic–A report from a tertiary care center in Pune, India. Journal of Pediatric Critical Care. 2021;8(2):110.
Shao P, Guo S, Li G. Determinants of deranged thyroid function parameters in children admitted for management of diabetic ketoacidosis/diabetic ketosis. 2020;20(1):135.
Shapiro M.
Sharawat IK, Dawman L. Infantile Tremor Syndrome (ITS) Presenting as Diabetic Ketoacidosis (DKA): Correspondence. Indian journal of pediatrics. 2020;87(1):89-90.
Sharma A, Butler J, Zieroth S, Giannetti N, Verma S. Treatment of heart failure with sodium glucose co-transporter-2 inhibitors in people with type 2 diabetes mellitus: current evidence and future directions. 2019;36(12):1550-61.
Sharma H, George S. Early Left Ventricular Thrombus Formation in a COVID-19 Patient with ST-Elevation Myocardial Infarction. 2020;2020:8882463.
Sharma M, Parmar N, Patel A, Bhatt N, Lunsford AJ, Dapaah-Siakwan F.
Sharma N, Jin JO.
Sharp SA, Lernmark Å.
Shaw DM, Merien F, Braakhuis A, Keaney L, Dulson DK. Acute hyperketonaemia alters T-cell-related cytokine gene expression within stimulated peripheral blood mononuclear cells following prolonged exercise. European journal of applied physiology. 2020;120(1):191-202.
Shaw DM, Merien F, Braakhuis A, Keaney L, Dulson DK. Adaptation to a ketogenic diet modulates adaptive and mucosal immune markers in trained male endurance athletes. Scandinavian journal of medicine & science in sports. 2021;31(1):140-52.
Shaw DM, Merien F, Braakhuis A, Maunder E, Dulson DK. Exogenous Ketone Supplementation and Keto-Adaptation for Endurance Performance: Disentangling the Effects of Two Distinct Metabolic States. Sports medicine (Auckland, NZ). 2020;50(4):641-56.
Shen L, Qian B, Xiao J, Zhu Y, Hussain S, Deng J, Peng G, Zuo Z, Zou L, Yu S, Ma X, Zhong Z, Ren Z, Wang Y, Liu H, Zhou Z, Cai D, Hu Y, Zong X, Cao S. Characterization of serum adiponectin and leptin in healthy perinatal dairy cows or cows with ketosis, and their effectson ketosis involved indices. Oxidative medicine and cellular longevity. 2020;23(3):373-81.
Shen L, Zhu Y, Xiao J, Qian B, You L, Zhang Y, Yu S, Zong X, Cao S. Serum adipokines play different roles in type I and II ketosis. Asian-Australasian journal of animal sciences. 2020;33(12):1930-9.
Shen T, Xu F, Fang Z, Loor JJ, Ouyang H, Chen M, Jin B, Wang X, Shi Z, Zhu Y, Liang Y, Ju L, Song Y, Wang Z, Li X, Du X, Liu G. Hepatic autophagy and mitophagy status in dairy cows with subclinical and clinical ketosis. Journal of dairy science. 2021;104(4):4847-57.
Sheng X, Xiong GH, Yu PF, Liu JP. The Correlation between Time in Range and Diabetic Microvascular Complications Utilizing Information Management Platform. 2020;2020:8879085.
Shepherd L, Mercaldi K, Preblick R, Hunt PR, Paranjape S, Miller KM, Edelman SV, Sinha S, Gavaghan D, Yew S. Euglycaemic ketoacidosis from an SGLT2 inhibitor exacerbated by a ketogenic diet. Diabetes, obesity & metabolism. 2020;212(1):46-.e1.
Shepherd L, Preblick R, Hunt PR, Paranjape S, Miller KM, Edelman SV, Watanabe N, Saito K, Kiritani A, Fujimoto S, Yamanaka Y, Fujisaki I, Hosoda C, Miyagawa H, Seki Y, Kinoshita A, Takeda H, Endo Y, Kuwano K. A case of invasive pulmonary aspergillosis diagnosed by transbronchial lung biopsy during treatment for diabetic ketoacidosis in a type 1 diabetic patient. Diabetes care. 2020;26(2):274-8.
Sherif EM, Elhenawy YI, Matter RM, Aly HH, Thabet RA, Fereig YA. Clinical characteristics and outcome of hospitalized children and adolescent patients with type 1 diabetes during the COVID-19 pandemic: data from a single center surveillance study in Egypt. Journal of pediatric endocrinology & metabolism : JPEM. 2021;34(7):925-36.
Shi L, Zhou L, Liu J, Ding Y, Ye XH, Cheng JL. Risk Factors of Ketosis in Obese Ketosis-Prone Diabetic Patients: A Case-Control Study. Diabetes therapy : research, treatment and education of diabetes and related disorders. 2020;11(4):965-77.
Shi Z, Song Y, Gao X, Loor JJ, Aboragah A, Yu H, Fang Z, Zhu Y, Du X, Li X, Gao W, Liu G. Disruption of endoplasmic reticulum homeostasis exacerbates liver injury in clinically ketotic cows. Journal of dairy science. 2021;104(8):9130-41.
Shidler KL, Letourneau LR, Novak LM. Uncommon Presentations of Diabetes: Zebras in the Herd. Clinical diabetes : a publication of the American Diabetes Association. 2020;38(1):78-92.
Shim HJ, Yoo BM, Jin SM, Kang MJ. Myocardial injury in a pediatric patient with diabetic ketoacidosis: A case report. Medicine. 2021;100(17):e25702.
Shima S, Umino S, Kitamura M, Ushijima K, Yatsuga S. Severe Hypernatremia in Combined Diabetic Ketoacidosis and Hyperglycemic Hyperosmolar State: A Case Report of Two Japanese Children. Cureus. 2020;12(8):e9672.
Shimazaki S, Kazukawa I, Mori K, Kihara M, Minagawa M. Acute kidney injury caused by ammonium acid urate crystals in diabetic ketoacidosis at the onset of type 1 diabetes mellitus. Endocrinology, diabetes & metabolism case reports. 2021;2021.
Shivashankar G, Lim JC, Acosta ML. Proinflammatory cytokines trigger biochemical and neurochemical changes in mouse retinal explants exposed to hyperglycemic conditions. Molecular vision. 2020;26:277-90.
Shojaee-Moradie F, Garesse R, Stevenage M, Jackson N, Fielding BA, Mendis A, Johnsen S, Umpleby AM, Davies M, Russell-Jones DL.
Shokrekhodaei M, Cistola DP, Roberts RC, Quinones S. Non-Invasive Glucose Monitoring Using Optical Sensor and Machine Learning Techniques for Diabetes Applications. IEEE access : practical innovations, open solutions. 2021;9:73029-45.
Shulman R.
Shuster S, Borici-Mazi R, Awad S, Houlden RL. RAPID DESENSITIZATION WITH INTRAVENOUS INSULIN IN A PATIENT WITH DIABETIC KETOACIDOSIS AND INSULIN ALLERGY. AACE clinical case reports. 2020;6(4):e147-e50.
Siddiqui RS, Zirkiyeva M, Saliaj M. Onset of Ketosis-Prone Diabetes in the Setting of COVID-19 Infection. Cureus. 2020;12(10):e10779.
Siegel BI, Johnson M, Dawson TE, Kurzen E, Holt PJ, Wolf DS, Orenstein EW. Reducing Prescribing Errors in Hospitalized Children on the Ketogenic Diet. Diabetes care. 2021;115:42-7.
Sigmund CD, Carey RM, Appel LJ, Arnett DK, Bosworth HB, Cushman WC, Galis ZS, Green Parker M, Hall JE, Harrison DG, McDonough AA, Nicastro HL, Oparil S, Osborn JW, Raizada MK, Wright JD, Oh YS. Report of the National Heart, Lung, and Blood Institute Working Group on Hypertension: Barriers to Translation. Hypertension (Dallas, Tex : 1979). 2020;75(4):902-17.
Şık N, Erbaş İ M. Bedside sonographic measurements of optic nerve sheath diameter in children with diabetic ketoacidosis. 2021;22(4):618-24.
Silva DD, Cecci GRM, Biz G, Chiaro FN, Zanutto MS. Evaluation of a flash glucose monitoring system in dogs with diabetic ketoacidosis. FASEB journal : official publication of the Federation of American Societies for Experimental Biology. 2021;74:106525.
Silva P.
Silvani A, Zuccoli G.
Simon MT, Eftekharian SS, Ferdinandusse S, Tang S, Naseri T, Reupena MS, McGarvey ST, Minster RL, Weeks DE. ECHS1 disease in two unrelated families of Samoan descent: Common variant - rare disorder. 2021;185(1):157-67.
Sinclair AJ. Clinical guidelines for type 1 diabetes mellitus with an emphasis on older adults: an Executive Summary. Research quarterly for exercise and sport. 2020;37(1):53-70.
Singer J.
Singh AK. Dipeptidyl Peptidase (DPP)-IV Inhibitors with Antioxidant Potential Isolated from Natural Sources: A Novel Approach for the Management of Diabetes. Nutrients. 2021;14(6).
Singh AK, Singh R, Joshi SR, Misra A. Mucormycosis in COVID-19: A systematic review of cases reported worldwide and in India. Journal of clinical medicine. 2021;15(4):102146.
Singh B. COVID-19 and Combined Diabetic Ketoacidosis and Hyperglycemic Hyperosmolar Nonketotic Coma: Report of 11 Cases. Journal of the International Society of Sports Nutrition. 2021;9:23247096211021231.
Singh B, Kaur P, Patel P, Reid RJ, Kumar A, Kaur S, Guragai N, Rushdy A, Bikkina M, Shamoon F. COVID-19 and Diabetic Ketoacidosis: A Single Center Experience. Cureus. 2021;13(1):e13000.
Singh B, Patel P, Kaur P, Majachani N, Maroules M. COVID-19 and Diabetic Ketoacidosis: Report of Eight Cases. Cureus. 2021;13(3):e14223.
Singh J.
Sinigaglia S, Fadda M.
Sirati-Sabet M.
Sivasubbu S.
Sivasubramaniam S, Jewell R, Yong J, Fookeerah P. An audit of the effect of SGLT2 inhibitor cessation in a pre-admission clinic before and after Australian Diabetes Society guidelines. BMJ case reports. 2021;51(6):980-3.
Sjöholm Å. Atypical diabetes: a diagnostic challenge. BMJ open diabetes research & care. 2020;8(1).
Skrivarhaug T.
Slade S, Ashurst J. Diet-induced Ketoacidosis in a Non-diabetic: A Case Report. Nutrients. 2020;4(2):259-62.
Slater S. If case reports be the food of knowledge, write on: our Cases of the Quarter. The journal of the Royal College of Physicians of Edinburgh. 2020;50(1):75-9.
Smati S, Mahot P, Bourdiol A, Ploteau S, Hadjadj S, Cariou B. Euglycaemic ketoacidosis during gestational diabetes with concomitant COVID-19 infection. Diabetes & metabolism. 2021;47(2):101181.
Smith A, Holtrop J, Sadoun M. Post-Operative Euglycemic Diabetic Ketoacidosis in a Patient With SGLT-2 Inhibitor Use and Recent Sleeve Gastrectomy. Obesity reviews : an official journal of the International Association for the Study of Obesity. 2021;13(4):e14297.
Smith SM, Boppana A, Traupman JA, Unson E, Maddock DA, Chao K, Dobesh DP, Brufsky A. Impaired glucose metabolism in patients with diabetes, prediabetes, and obesity is associated with severe COVID-19. 2021;93(1):409-15.
Smuel-Zilberberg K, Shalitin S, Yackobovitch-Gavan M, Phillip M, Nimri R. Diabetes ketoacidosis recovery in youth with newly diagnosed and established type 1 diabetes. Pediatric research. 2021.
Snedec T, Theinert K, Pietsch F, Leonhardt AS, Kadáši M, Klein R, Spilke J, Bannert E, Schären M, Köller G, Baumgartner W, Theile S, Kaiser A, Rachidi F, Starke A. [Validation of a cow-side blood test for beta-hydroxybutyrate concentration in dairy cows]. Tierarztliche Praxis Ausgabe G, Grosstiere/Nutztiere. 2021;49(1):5-11.
Soares RAN, Vargas G, Muniz MMM, Soares MAM, Cánovas A, Schenkel F, Squires EJ. Differential gene expression in dairy cows under negative energy balance and ketosis: A systematic review and meta-analysis. Journal of dairy science. 2021;104(1):602-15.
Sobngwi E, Ngo Ngai CGG. Use of capillary ketones monitoring in treatment of mild ketotic crisis in people with ketosis-prone atypical diabetes. 2020;68(6):1193-5.
Sohal RJ, Joshi S. Salty, Sweet and Difficult to Treat: A Case of Profound Hypernatremia in the Setting of Hyperosmotic Hyperglycemic State. Cureus. 2020;12(3):e7278.
Soliman AT, Al-Amri M, Alleethy K, Alaaraj N, Hamed N, De Sanctis V. Newly-onset type 1 diabetes mellitus precipitated by COVID-19 in an 8-month-old infant. Acta bio-medica : Atenei Parmensis. 2020;91(3):ahead of print.
Somasundaram NP, Ranathunga I. The Impact of SARS-Cov-2 Virus Infection on the Endocrine System. 2020;4(8):bvaa082.
Son JW. Letter: Trends in Hyperglycemic Crisis Hospitalizations and in- and out-of-Hospital Mortality in the Last Decade Based on Korean National Health Insurance Claims Data (Endocrinol Metab 2019;34:275-81, Ji Hong You et al.). Endocrinology and metabolism (Seoul, Korea). 2019;34(4):422-3.
Song G.
Song J.
Song MK.
Song Y, Loor JJ, Li C, Liang Y, Li N, Shu X, Yang Y, Feng X, Du X, Wang Z, Liu G, Li X. Enhanced mitochondrial dysfunction and oxidative stress in the mammary gland of cows with clinical ketosis. Journal of dairy science. 2021;104(6):6909-18.
Song Y, Shen X. Diabetic ketoacidosis complicated by emphysematous pyelonephritis: a case report and literature review. BMC anesthesiology. 2020;20(1):6.
Sorice GP, Cinti F. Effect of Dapagliflozin on Myocardial Insulin Sensitivity and Perfusion: Rationale and Design of The DAPAHEART Trial. 2021;12(7):2101-13.
Soto-Mota A, Norwitz NG, Clarke K. Why a d-β-hydroxybutyrate monoester? Biochemical Society transactions. 2020;48(1):51-9.
Soto-Mota A, Vansant H, Evans RD, Clarke K. Safety and tolerability of sustained exogenous ketosis using ketone monoester drinks for 28 days in healthy adults. Regulatory toxicology and pharmacology : RTP. 2019;109:104506.
Soto-Zarazúa GM, Escamilla-García A, Toledano-Ayala M, Macías-Bobadilla G, Jauregui-Vazquez D.
Sousa RS, Oliveira FLC, Rodrigues F, Mori CS.
Souza JVB.
Souza L, Kraemer GC. DIABETIC KETOACIDOSIS AS THE INITIAL PRESENTATION OF TYPE 1 DIABETES IN CHILDREN AND ADOLESCENTS: EPIDEMIOLOGICAL STUDY IN SOUTHERN BRAZIL. 2020;38:e2018204.
Soyoye DO, Abiodun OO, Ikem RT, Kolawole BA, Akintomide AO. Diabetes and peripheral artery disease: A review. Andrologia. 2021;12(6):827-38.
Soysal C, Işıkalan MM, Bıyık İ, Erten Ö, İnce O. The relationship between inflammation markers and ketonuria in hyperemesis gravidarum. The journal of obstetrics and gynaecology research. 2021;47(9):3078-83.
Spoke C, Malaeb S. A Case of Hypoglycemia Associated With the Ketogenic Diet and Alcohol Use. 2020;4(6):bvaa045.
Stack A, Terpak L, Masri G. Diabetic ketoacidosis in a patient with COVID-19. Consultant. 2020;60(9):3-4.
Stafford JM, Saydah S, D'Agostino RB, Jr., Dolan LM, Lawrence JM.
Stankovic S, Vukovic R, Vorgucin I, Zdravkovic V, Folic N, Zivic S, Ignjatovic A, Rancic N, Milenkovic T, Todorovic S, Mitrovic K, Jesic M, Sajic S, Bojic V, Katanic D, Dautovic S, Cvetkovic V, Saranac L, Markovic S, Tucakovic T, Lesovic S, Ljubojevic M, Ilic T, Vrebalov M, Mikic M, Jelenkovic B, Petrovic R, Saric S, Simić D, Cukanovic M, et al. First report on the nationwide prevalence of paedia…
Star A.
Stavitzski NM, Landon CS, Hinojo CM, Poff AM, Rogers CQ, D'Agostino DP, Dean JB. Exogenous ketone ester delays CNS oxygen toxicity without impairing cognitive and motor performance in male Sprague-Dawley rats. 2021;321(2):R100-r11.
Steele CE, Vogrin S, Pichardo-Lowden A. Clinical decision support to improve management of diabetes and dysglycemia in the hospital: a path to optimizing practice and outcomes. Internal medicine journal. 2021;9(1).
Steeneveld W, Amuta P, van Soest FJS, Jorritsma R, Hogeveen H. Estimating the combined costs of clinical and subclinical ketosis in dairy cows. PloS one. 2020;15(4):e0230448.
Steinmetz-Wood S, Gilbert M. A Case of Diabetic Ketoacidosis in a Patient on an SGLT2 Inhibitor and a Ketogenic Diet: A Critical Trio Not to Be Missed. 2020;2020:8832833.
Stevens J, Bogun M, McMahon D, Zucker J, Kurlansky P, Mohan S, Yin M, Nickolas T, Pajvani U. Diabetic Ketoacidosis and Mortality in COVID-19 Infection. Available at SSRN 3768538. 2021.
Stevens JS, Salazar-Schicchi J, Radhakrishnan J, Mohan S. The Case | Euglycemic ketoacidosis in a patient on continuous renal replacement therapy. Kidney international. 2021;99(6):1507-8.
Stevenson JS, Banuelos S, Mendonça LGD. Transition dairy cow health is associated with first postpartum ovulation risk, metabolic status, milk production, rumination, and physical activity. Journal of dairy science. 2020;103(10):9573-86.
Stoica B.
Stone GW, Schwartz A, Ho DD, Bilezikian JP, Landry DW, Pitocco D, Di Leo M, Tartaglione L, Rizzo EG, Caputo S, Rizzi A, Pontecorvi A. An Approach to Diabetic Ketoacidosis in an Emergency Setting. Nature medicine. 2020;15(4):278-88.
Strah D. Coronary artery spasm in a 15-year-old male in diabetic ketoacidosis. ACS sensors. 2021;31(9):1507-9.
Strollo F, Mambro A, Ceriello A.
Struik NA, Brinkworth GD, Thompson CH, Buckley JD, Wittert G, Luscombe-Marsh ND. Very Low and Higher Carbohydrate Diets Promote Differential Appetite Responses in Adults with Type 2 Diabetes: A Randomized Trial. The Journal of nutrition. 2020;150(4):800-5.
Stubbs BJ.
Sturm V, Efrosinin D. Combination of Sensor Data and Health Monitoring for Early Detection of Subclinical Ketosis in Dairy Cows. BMJ case reports. 2020;20(5).
Su D, Li J, Guo M, Li Y, Ma S. Clinical Analysis of Electrolyte Disorders in Patients with Diabetic Ketoacidosis. Clinical laboratory. 2021;67(1).
Su MK.
Suissa L, Kotchetkov P. Ingested Ketone Ester Leads to a Rapid Rise of Acetyl-CoA and Competes with Glucose Metabolism in the Brain of Non-Fasted Mice. 2021;22(2).
Sukkar SG, Bassetti M. Induction of ketosis as a potential therapeutic option to limit hyperglycemia and prevent cytokine storm in COVID-19. Diabetes/metabolism research and reviews. 2020;79-80:110967.
Sultan SF, Antal B, Sun X, Skiena S, Lithen A, Adra N, Ratai EM, Weistuch C, Govindarajan ST, Strey HH, Dill KA, Stufflebeam SM, Veech RL, Clarke K, Hamblin PS. Sodium-glucose cotransporter type 2 inhibitors: managing the small but critical risk of diabetic ketoacidosis. Proceedings of the National Academy of Sciences of the United States of America. 2020;212(7):294-6.e1.
Sumnik Z.
Sun X, Tang Y, Jiang C, Luo S, Jia H, Xu Q, Zhao C, Liang Y, Cao Z, Shao G, Loor JJ, Xu C. Oxidative stress, NF-κB signaling, NLRP3 inflammasome, and caspase apoptotic pathways are activated in mammary gland of ketotic Holstein cows. Journal of dairy science. 2021;104(1):849-61.
Suntrup Iii DJ, Ratto TV, Ratto M, McCarter JP. Characterization of a high-resolution breath acetone meter for ketosis monitoring. Journal of pediatric endocrinology & metabolism : JPEM. 2020;8:e9969.
Suomalainen A.
Suprapti B, Syarfina F, Ardianto C, Wibisono C. Intravenous insulin therapy in diabetes mellitus with hyperglycemic crisis and intercurrent illness. Journal of pediatric endocrinology & metabolism : JPEM. 2020;30(6).
Suwanwongse K, Shabarek N. Newly diagnosed diabetes mellitus, DKA, and COVID-19: Causality or coincidence? A report of three cases. 2021;93(2):1150-3.
Suzuki J, Fuchigami T, Kawamura K. Infantile cerebral infarction caused by severe diabetic ketoacidosis in new-onset type 1 diabetes mellitus. Journal of diabetes investigation. 2019;32(12):1391-4.
Svensson J.
Swartz TH, Bradford BJ, Mamedova LK. Connecting Metabolism to Mastitis: Hyperketonemia Impaired Mammary Gland Defenses During a Streptococcus uberis Challenge in Dairy Cattle. Frontiers in immunology. 2021;12:700278.
Szumny A.
Tack CCJ. Would You Believe? A Virus Changes Diabetes Care. Diabetes/metabolism research and reviews. 2020;14(4):795-6.
Taher R, Abdelkreem E. Characterization and outcome of 11 children with non-diabetic ketoacidosis. Journal of medical case reports. 2021;34(1):95-102.
Tahmori H, Peirouvi T.
Takeda Y, Matoba K, Sekiguchi K, Nagai Y, Yokota T, Utsunomiya K, Nishimura R. Endothelial Dysfunction in Diabetes. Therapeutic advances in endocrinology and metabolism. 2020;8(7).
Takeuchi F, Nishikata N, Nishimura M, Nagao K, Kawamura M, Jr. Leucine-Enriched Essential Amino Acids Enhance the Antiseizure Effects of the Ketogenic Diet in Rats. Frontiers in neuroscience. 2021;15:637288.
Takiguchi T, Arai M. Nonocclusive mesenteric ischemia associated with a hyperosmolar hyperglycemic state: Hepatic portal venous gas as an indicator of mesenteric ischemia. 2021;8(1):e673.
Tan BT, Jiang H, Moulson AJ, Wu XL, Wang WC, Liu J, Plunet WT, Tetzlaff W. Neuroprotective effects of a ketogenic diet in combination with exogenous ketone salts following acute spinal cord injury. Drug testing and analysis. 2020;15(10):1912-9.
Tan KCB.
Tan SK.
Tan T.
Tanaka S, Fujishiro M, Ichijima R, Kohno G, Abe M, Ishihara H. Acute esophageal necrosis after cellulitis in an obese patient with diabetes mellitus. Journal of diabetes investigation. 2020;11(1):250-2.
Tandon K, Tandon R, Patel M, Parikh C, Upadhyay H. Glutaric Aciduria Type II With Ketosis in a Male Infant. Cureus. 2021;13(4):e14407.
Tangkuaram T, Mercier PP, Dassau E, Wang J, Avgerinos KI, Egan JM, Mattson MP, Kapogiannis D. Medium Chain Triglycerides induce mild ketosis and may improve cognition in Alzheimer's disease. A systematic review and meta-analysis of human studies. Analytical chemistry. 2020;58:101001.
Tani N.
Taniki N, Nakamoto N, Tomita K, Hara S, Mizukami T, Maruyama K, Yokoyama T, Cahn A. Efficacy and Safety of Dapagliflozin in the Elderly: Analysis From the DECLARE-TIMI 58 Study. Hepatology research : the official journal of the Japan Society of Hepatology. 2020;43(2):468-75.
Tarantino S, Ghilardi R, Lava SAG, Alberzoni M, Bianchetti MG, Agostoni C.
Tasker RC. Fluid management during diabetic ketoacidosis in children: guidelines, consensus, recommendations and clinical judgement. Archives of disease in childhood. 2020;105(10):917-8.
Tatakis FP, Kyriazis I, Panagiotopoulou IE, Kalafatis E, Mantzikopoulos G, Polyzos K, Kachrimanidis I, Vogiatzakis AM, Rellou S, Manta E, Tzaki M, Papaioannou V, Lelekis M. Simultaneous Diagnosis of Emphysematous Osteomyelitis and Emphysematous Pyelonephritis in a Diabetic Patient. The American journal of case reports. 2019;20:1793-6.
Tauseef A, Asghar MS, Zafar M, Lateef N, Thirumalareddy J. Sodium-Glucose Linked Transporter Inhibitors as a Cause of Euglycemic Diabetic Ketoacidosis on a Background of Starvation. Cureus. 2020;12(8):e10078.
Taye GM, Bacha AJ, Taye FA, Bule MH, Tefera GM. Diabetic Ketoacidosis Management and Treatment Outcome at Medical Ward of Shashemene Referral Hospital, Ethiopia: A Retrospective Study. 2021;14:11795514211004957.
Taylor DD, Foster NC, Shah VN.
Tekin B, Righi F, Quinton R. Renal Tubular Epithelial Subnuclear Vacuolization in Hypothermia and Diabetic Ketoacidosis-A Retrospective Autopsy Study. The American journal of forensic medicine and pathology. 2021.
Tekyol D, Stefan M, Sharp M. The Effect of Exogenous Beta-Hydroxybutyrate Salt Supplementation on Metrics of Safety and Health in Adolescents. International journal of clinical practice. 2021;13(3).
Tenedero CB, Soliman A, Samaan MC, Kam AJ. Safety Audits in the Emergency Department: Applying the Threat and Error Model to the Management of Pediatric Diabetic Ketoacidosis. Pediatric emergency care. 2020.
Teng R, Kurian M, Close KL, Buse JB, Peters AL. Comparison of Protocols to Reduce Diabetic Ketoacidosis in Patients With Type 1 Diabetes Prescribed a Sodium-Glucose Cotransporter 2 Inhibitor. 2021;34(1):42-51.
Terra X.
Terry LG, Appel S, Thomas CM, Mackay MM. Impact of a Diabetes Toolkit on Weight Loss Among Veterans. Journal of National Black Nurses' Association : JNBNA. 2020;31(1):41-5.
Tessari R, Spissu N, Moscati L, Morgante M, Gianesella M, Badon T, Mazzotta E, Berlanda M.
Teymourian H, Moonla C, Tehrani F, Vargas E, Aghavali R, Barfidokht A. Microneedle-Based Detection of Ketone Bodies along with Glucose and Lactate: Toward Real-Time Continuous Interstitial Fluid Monitoring of Diabetic Ketosis and Ketoacidosis. 2020;92(2):2291-300.
Thacker H, Sethi B, Ghosh R, Mathew A, Chodankar D, Mohanasundaram S, Menon SK, Trivedi C, Naqvi M, Kanade V, Salvi V, Chatterjee G, Rais N, Wangnoo SK, Chowdhury S, Zargar AH, Joshi S, McAllister MJ, Waldman HS, Rentería LI, Gonzalez AE, Butawan MB, Bloomer RJ. Acute coffee ingestion with and without medium-chain triglycerides decreases blood oxidative stress markers and increases ketone levels.…
Thadchanamoorthy V, Dayasiri K. A case report of dengue hemorrhagic fever complicated with diabetic ketoacidosis in a child: challenges in clinical management. BMC pediatrics. 2020;20(1):403.
Thaele-Franz MA, Steckhan N, Michalsen A, Stange R. Ketosis in patients undergoing medically supervised therapeutic fasting-results from an observational trial. Obesity (Silver Spring, Md). 2020;74(Suppl 1):43-7.
Tharakan G, Gable D, Bravis V, Valabhji J.
Thawer Z, Gregoire K, Coo H, Saleh DS. Variability in Emergency Management of Pediatric Diabetic Ketoacidosis. Canadian journal of diabetes. 2021.
Thiruvengadam M, Venkidasamy B, Selvaraj D, Samynathan R, Subramanian U. Sensitive screen-printed electrodes with the colorimetric zone for simultaneous determination of mastitis and ketosis in bovine milk samples. Endocrinology and metabolism (Seoul, Korea). 2020;203:111746.
Thiruvengadam M, Venkidasamy B, Subramanian U. Up-converting phosphor technology-based lateral flow assay for quantitative detection of β-hydroxybutyrate in biological samples. Analytical biochemistry. 2020;591:113546.
Thiruvenkatarajan V, Nanjappa N, Sembu M, Meyer EJ, Van Wijk RM, Jesudason D. An analysis of the Australian Therapeutic Goods Administration Database of Adverse Event Notifications of diabetic ketoacidosis associated with sodium-glucose cotransporter-2 inhibitors in surgical patients. Anaesthesia and intensive care. 2020;48(1):70-2.
Thomas L, Kolenysk A, Melson E, Johnson A, Chandan JS, Ghosh S, Narendran P, Kempegowda P. Retrospective validation of Digital Evaluation of Ketosis and Other Diabetes Emergencies (DEKODE) algorithm: automated auditing system for diabetic ketoacidosis (DKA) management. Journal of diabetes science and technology. 2020;7(Suppl 1):s75-s6.
Thomas M, Harjutsalo V, Feodoroff M, Forsblom C, Gordin D, Groop PH. The Long-Term Incidence of Hospitalization for Ketoacidosis in Adults with Established T1D-A Prospective Cohort Study. Diabetic medicine : a journal of the British Diabetic Association. 2020;105(1).
Thomas R, Lillie J. Management of fluids in paediatric diabetic ketoacidosis: concerns over new guidance. Archives of disease in childhood. 2020;105(10):1019-20.
Thorne I, Steele S, Martineau M, Girling J. Case series of COVID-19 infection in pregnancy complicated by ketoacidosis and symptomatic breathlessness. Obstetric Medicine. 2021:1753495X211024511.
Thue G, Langford BE, Evans M. Systematic literature review and network meta-analysis of sodium-glucose co-transporter inhibitors vs metformin as add-on to insulin in type 1 diabetes. Diabetic medicine : a journal of the British Diabetic Association. 2020;22(1):39-50.
Ting S, Chua HR, Cove ME. Euglycemic Ketosis During Continuous Kidney Replacement Therapy With Glucose-Free Solution: A Report of 8 Cases. American journal of kidney diseases : the official journal of the National Kidney Foundation. 2021;78(2):305-8.
Ting WH, Giri PP, Akhtar S, Laha S, Sinha R. Are we ignoring coexisting rhabdomyolysis as an important aggravating factor for acute kidney injury among childhood diabetic ketoacidosis? PloS one. 2021;34(2):251-4.
Tittel SR, Sondern KM, Weyer M, Poeplau T, Sauer BM, Schebek M, Ludwig KH, Hammer F, Fröhlich-Reiterer E, Holl RW. Multicentre analysis of hyperglycaemic hyperosmolar state and diabetic ketoacidosis in type 1 and type 2 diabetes. Acta diabetologica. 2020;57(10):1245-53.
Toda T, Ashida H.
Toki T, Shimizu-Motohashi Y, Komaki H, Takeshita E, Ishiyama A, Saito T, Mori-Yoshimura M, Sumitomo N, Hirasawa-Inoue A, Nakagawa E, Nishino I, Goto YI, Sasaki M. Hyperglycemic Crisis in Patients With Mitochondrial Encephalopathy, Lactic Acidosis, and Stroke-like Episodes (MELAS). Pediatric neurology. 2021;114:1-4.
Tollard C, Champenois V, Delemer B, Carsin-Vu A, Barraud S. An inaugural diabetic ketoacidosis with acute pancreatitis during COVID-19. 2021;58(3):389-91.
Tondt J, Yancy WS, Westman EC. Application of nutrient essentiality criteria to dietary carbohydrates. Nutrition research reviews. 2020;33(2):260-70.
Tong CV, Yow HY, Mohd Noor N, Hussein Z. Diabetes emergencies around Ramadan study (DEARS) - A multi-center study of diabetes emergencies admitted before, during and after Ramadan in Malaysia. Diabetic medicine : a journal of the British Diabetic Association. 2021;175:108854.
Tonkih O, Kudlau D, Oleynik O, Kanev A.
Torres J.
Torres JA, Kruger SL, Broderick C, Amarlkhagva T, Agrawal S, Dodam JR, Mrug M, Lyons LA, Weimbs T. Ketosis Ameliorates Renal Cyst Growth in Polycystic Kidney Disease. Journal of molecular neuroscience : MN. 2019;30(6):1007-23.e5.
Torres RNS. Meta-analysis of the effect of glycerin inclusion in dairy cattle diet on milk fatty acid profile. BMC endocrine disorders. 2021;5(1):txab012.
Torun EG, Yazici MU, Azapagasi E, Erdeve Ş S. Thrombocytopenia-Associated Multi-Organ Failure Due To Diabetic Ketoacidosis and Viral Infection: A Case Report. Klinische Padiatrie. 2021;233(3):149-51.
Tosur M, Cleves MA, Sosenko JM, Libman I, Baidal DA, Balasubramanyam A, Redondo MJ. The Effect of Ethnicity in the Rate of Beta-Cell Functional Loss in the First 3 Years After Type 1 Diabetes Diagnosis. The Journal of clinical endocrinology and metabolism. 2020;105(12):e4393-406.
Toyonaga T, Takahashi T, Araki E.
Tozzi R, Risi R, Tuccinardi D, Mariani S, Basciani S, Spera G, Lubrano C, Gnessi L, Morrison CD, Hill CM, DuVall MA, Coulter CE, Gosey JL, Herrera MJ, Maisano LE, Sikaffy HX, McDougal DH. Consuming a ketogenic diet leads to altered hypoglycemic counter-regulation in mice. Obesity reviews : an official journal of the International Association for the Study of Obesity. 2020;34(5):107557.
Trappe S, Kolisek M, Aschenbach JR, Girlescu N. The Vital Role of Thanatochemistry in the Postmortem Diagnostic of Diabetic Ketoacidosis-Case Report. International journal of molecular sciences. 2021;11(6).
Travia KR, Kahkoska AR, Igudesman D, Souris KJ, Beasley C, Mayer-Davis EJ. Impact of Hurricane Matthew on Diabetes Self-Management and Outcomes. North Carolina medical journal. 2021;82(2):100-7.
Tremblay ES. Commentary on Extreme Hyperglycemia in an Elderly Patient. Clinical chemistry. 2021;67(5):728-9.
Tremblay ES, Millington K, Monuteaux MC, Bachur RG, Wolfsdorf JI. Plasma β-Hydroxybutyrate for the Diagnosis of Diabetic Ketoacidosis in the Emergency Department. Pediatric emergency care. 2020.
Truby H, Rehfeld JF, Hunter GR.
Tsai A, Teichman A, Butts CA, Cai JY, Peck GL, Adams CD, Hanna JS. Mesenteric venous thrombosis: A lethal complication of hyperglycemic crises. American journal of health-system pharmacy : AJHP : official journal of the American Society of Health-System Pharmacists. 2021;78(2):105-7.
Tse R.
Tseng CL, Dejanovic I, Nyandege A, Setoguchi S, Jensen ET. Increase in Prevalence of Diabetic Ketoacidosis at Diagnosis Among Youth With Type 1 Diabetes: The SEARCH for Diabetes in Youth Study. Pharmacoepidemiology and drug safety. 2021;44(7):1573-8.
Tsiamadis V, Panousis N, Siachos N, Gelasakis AI, Banos G, Kougioumtzis A, Arsenos G, Valergakis GE. Subclinical hypocalcaemia follows specific time-related and severity patterns in post-partum Holstein cows. Animal : an international journal of animal bioscience. 2021;15(1):100017.
Tsuchiya Y, Kawahara N, Kim YH, Ichijo T, Sato S. Changes in oxidative stress parameters in healthy and diseased Holstein cows during the transition period in Yamagata Prefecture, Japan. The Journal of veterinary medical science. 2020;82(7):955-61.
Tsur A, Cahn A. Impact of flash glucose monitoring on glucose control and hospitalization in type 1 diabetes: A nationwide cohort study. Pediatric diabetes. 2021;37(1):e3355.
Tugwell BD, King DS, Kaiser SM. An Unexpected Case of Diabetic Ketoacidosis on the Psychiatry Ward: Olanzapine-Associated Adult Ketosis-Prone Type 2 Diabetes Mellitus. Diabetic medicine : a journal of the British Diabetic Association. 2020;44(3):216-8.
Tulipan J, Kofler B. Implementation of a Low-Carbohydrate Diet Improves the Quality of Life of Cancer Patients - An Online Survey. International medical case reports journal. 2021;8:661253.
Turan C, Yurtseven A. The Effects of Prehospital Care on Outcome in Pediatric Diabetic Ketoacidosis. 2020;12(2):189-96.
Tzimenatos L, Nigrovic LE. Managing Diabetic Ketoacidosis in Children. Annals of emergency medicine. 2021;78(3):340-5.
Uda K, Kumazawa R.
Udell JA, Lopes RD, Lapuerta P, Steg PG.
Umpierrez G.
Umpierrez GE.
Unwin D.
Uraki S, Furuta H. Neonatal diabetes caused by the heterozygous Pro1198Leu mutation in the ABCC8 gene in a male infant: 6-year clinical course. 2020;11(2):502-5.
Uriel N, Mehra MR, Elkind MSV.
Usman A, Mustafa N, Dujaili JA, Bakry MM, Gan SH. Prevention of hypokalemia-induced adverse cardiovascular effects in diabetic ketoacidosis: a novel role of the pH-adjusted potassium level. Diabetic medicine : a journal of the British Diabetic Association. 2020;130(12):1118-21.
Usman A, Mustafa N, Iqbal SP, Hasan MZ, Shaikh MF, Dujaili JA, Gan SH. Mapping the role of pH-adjusted potassium in diabetic ketoacidosis: Hypokalemia and the patient outcomes. 2021;75(8):e14315.
Usman A, Shaikh MF, Dujaili JA, Mustafa N, Gan SH. Re-visiting pH-adjusted potassium to avoid hypokalemic crisis during management of diabetic ketoacidosis: A conceptual framework. Diabetes & metabolic syndrome. 2021;15(2):573-80.
Usoh CO, Johnson CP, Speiser JL, Bundy R, Dharod A, Aloi JA. Real-World Efficacy of the Hybrid Closed-Loop System. Journal of diabetes science and technology. 2021:1932296820985103.
Uysal E, Acar YA, Celik R, Nasuhbeyoglu N. PLASMA INTERLEUKIN-6 LEVELS MAY BE ASSOCIATED WITH THE LENGTH OF STAY TIME OF ADULT HYPERGLYCEMIC PATIENTS IN AN INTENSIVE CARE UNIT. Acta endocrinologica (Bucharest, Romania : 2005). 2020;16(3):311-5.
Uysal S, Fredette M, Topor LS, Bialo SR.
Vadasz B, Arazi M, Shukha Y. Sodium-glucose cotransporter-2-induced euglycemic diabetic ketoacidosis unmasks latent autoimmune diabetes in a patient misdiagnosed with type 2 diabetes mellitus: a case report. 2021;15(1):62.
Vakharia JD, Agrawal S, Molino J, Topor LS. FAMILY HISTORY OF DIABETES IS ASSOCIATED WITH INCREASED RISK OF RECURRENT DIABETIC KETOACIDOSIS IN PEDIATRIC PATIENTS. Endocrine practice : official journal of the American College of Endocrinology and the American Association of Clinical Endocrinologists. 2020;26(3):305-11.
Vakhshoori M.
Valenzano A, Polito R, Trimigno V, Di Palma A. Effects of Very Low Calorie Ketogenic Diet on the Orexinergic System, Visceral Adipose Tissue, and ROS Production. 2019;8(12).
Valenzuela PL, Morales JS, Castillo-García A, Lucia A. Acute Ketone Supplementation and Exercise Performance: A Systematic Review and Meta-Analysis of Randomized Controlled Trials. International journal of sports physiology and performance. 2020:1-11.
Valero-Guzmán L, Vásquez-Hoyos P. Difference in the duration of pediatric diabetic ketoacidosis: Comparison of new-onset to known type 1 diabetes. Sensors (Basel, Switzerland). 2020;21(5):791-9.
Valesky W.
Vallon V. Glucose transporters in the kidney in health and disease. Journal of diabetes research. 2020;472(9):1345-70.
Valverde Fernandez J, Araujo-Rodríguez FJ, Clamp AR, Lorusso D. Rucaparib maintenance treatment for recurrent ovarian carcinoma: the effects of progression-free interval and prior therapies on efficacy and safety in the randomized phase III trial ARIEL3. European journal of hospital pharmacy : science and practice. 2021;31(7):949-58.
van Amesfoort JE, Werter DE, Painter RC, Hermans FJR. Severe metabolic ketoacidosis as a primary manifestation of SARS-CoV-2 infection in non-diabetic pregnancy. BMJ case reports. 2021;14(4).
van der Kop ML, Ekström AM, Arida RM. Reduction in seizure frequency with a high-intensity fitness program (CrossFit): A case report. Epilepsy & behavior reports. 2020;13:100354.
van der Vaart A, Waanders F, van Beek AP, Vriesendorp TM, Wolffenbutel BHR, van Dijk PR. Incidence and determinants of hypophosphatemia in diabetic ketoacidosis: an observational study. Clinical case reports. 2021;9(1).
Van Name MA, Cheng P, Gal RL. Children and adolescents with type 1 and type 2 diabetes mellitus in the Pediatric Diabetes Consortium Registries: comparing clinical characteristics and glycaemic control. Pediatric diabetes. 2020;37(5):863-7.
Vasconez WA, Bustamante Escobar CL, Agarwal N, Solano JP. Severe Diabetic Ketoacidosis in a Child with Type-1 Diabetes, Asthma, and COVID-19. 2021;10(3):232-4.
Velasco de Cos G, Sánchez-Molina Acosta MI, Fernández MMT. Diabetic Euglycemic Ketoacidosis Induced by Oral Antidiabetics Type SGLT2i. Ejifcc. 2021;32(1):105-10.
Velazquez GR.
Vellanki P, Stefanovski D, Anzola, II, Smiley DD, Peng L, Umpierrez GE. Long-term changes in carbohydrate tolerance, insulin secretion and action in African-American patients with obesity and history of hyperglycemic crises. 2020;8(1).
Venjakob PL, Staufenbiel R, Heuwieser W, Borchardt S. Association between serum calcium dynamics around parturition and common postpartum diseases in dairy cows. Journal of dairy science. 2021;104(2):2243-53.
Venkatesh N, Astbury N, Thomas MC, Rosado CJ, Pappas E, Krishnamurthy B, MacIsaac RJ, Kay TWH, Thomas HE, O'Neal DN. Severe acute respiratory syndrome coronavirus 2 as a potential cause of type 1 diabetes facilitated by spike protein receptor binding domain attachment to human islet cells: An illustrative case study and experimental data. 2021;38(11):e14608.
Vera F, Jofré P, Rodríguez D, Lagos R, Quiroga T, Grassi B, Pollak F. [Analysis of 4,164 type 1 diabetes antibody profiles in a Chilean health centre]. Revista medica de Chile. 2021;149(3):330-8.
Vergès B. Dyslipidemia in Type 1 Diabetes: AMaskedDanger. Trends in endocrinology and metabolism: TEM. 2020;31(6):422-34.
Verma A, Rajput R, Verma S, Balania VKB, Jangra B. Impact of lockdown in COVID 19 on glycemic control in patients with type 1 Diabetes Mellitus. International journal of molecular sciences. 2020;14(5):1213-6.
Vestergaard ET, Zubanovic NB, Rittig N, Møller N, Kuhre RE. Acute ketosis inhibits appetite and decreases plasma concentrations of acyl ghrelin in healthy young men. 2021;23(8):1834-42.
Vidić V, Ilić V, Toskić L, Janković N, Ugarković D. Effects of calorie restricted low carbohydrate high fat ketogenic vs. non-ketogenic diet on strength, body-composition, hormonal and lipid profile in trained middle-aged men. Pediatric diabetes. 2021;40(4):1495-502.
Vidyasagar K, Chandrasekar B, Chhabra M, Bhansali A, Bansal D. Efficacy and Safety of Commonly Used Insulin Analogues in the Treatment of Diabetic Ketoacidosis: A Bayesian Indirect Treatment Comparison. Clinical therapeutics. 2020;42(8):e115-e39.
Vien LP, Yeung HM. Acute Esophageal Necrosis (Gurvits Syndrome): A Rare Complication of Diabetic Ketoacidosis in a Critically Ill Patient. 2020;2020:5795847.
Vijayam B, Malarvili MB, Md Shakhih MF, Omar N, Wahab AA. Effect of short-term ketogenic diet on end-tidal carbon dioxide. Case reports in medicine. 2021;42:124-31.
Vinay ML, Rometo DA, Finegold DN, Sejdic E, Cho SK.
Vishwakarma S, Ranjan G.
Vissers L, Koop K, Kemming JL, Grady BP, van Dam M. [Low muscular mass and ketoacidosis]. Nederlands tijdschrift voor geneeskunde. 2021;165.
Vitale RJ, Valtis YK, McDonnell ME, Palermo NE, Fisher NDL. Euglycemic Diabetic Ketoacidosis With COVID-19 Infection in Patients With Type 2 Diabetes Taking SGLT2 Inhibitors. AACE clinical case reports. 2021;7(1):10-3.
Vitelli A, Apuzzi V, Calderaro F, Sr., Fattoruso O, Bassi V. A Triad of Ketoacidosis, Hypertriglyceridemia, and Acute Pancreatitis Associated With Sugar-Sweetened Soft Drinks Abuse in a Caucasian Patient With Undiagnosed Type 2 Diabetes Mellitus. Cureus. 2020;12(5):e8299.
Voigt D, Courtney H, Atkins H, Platts J, Higgins K, Dhatariya K.
Voronina PP, Adamovich KV, Adamovich TV, Dubouskaya TG, Hrynevich SV, Waseem TV, Fedorovich SV. High Concentration of Ketone Body β-Hydroxybutyrate Modifies Synaptic Vesicle Cycle and Depolarizes Plasma Membrane of Rat Brain Synaptosomes. 2020;70(1):112-9.
Voskertchian A, Milanes L. Case Report: DKA with Lower-than-Expected Blood Glucose in the Setting of SGLT2 Inhibitor Use. American family physician. 2021;103(4):200.
Voss M, Wagner M, von Mettenheim N, Harter PN, Wenger KJ, Franz K, Bojunga J, Vetter M, Gerlach R, Glatzel M, Paulsen F, Hattingen E, Baehr O, Ronellenfitsch MW, Fokas E, Imhoff D, Steinbach JP, Rödel C, Rieger J. ERGO2: A Prospective, Randomized Trial of Calorie-Restricted Ketogenic Diet and Fasting in Addition to Reirradiation for Malignant Glioma. International journal of radiation oncology, b…
Wagner JG, Barkauskas CE, Vose A, Lewandowski RP, Harkema JR, Tighe RM. Repetitive Ozone Exposures and Evaluation of Pulmonary Inflammation and Remodeling in Diabetic Mouse Strains. Environmental health perspectives. 2020;128(11):117009.
Wahlgren N, Nathanson D, Hoffman WH. Soluble Receptor for Glycation End-products Concentration Increases Following the Treatment of Severe Diabetic Ketoacidosis. Acta neurologica Scandinavica. 2020;12(2):160-7.
Waizel-Haiat S, Guerrero-Paz JA, Sanchez-Hurtado L, Calleja-Alarcon S, Romero-Gutierrez L. A Case of Fatal Rhino-Orbital Mucormycosis Associated With New Onset Diabetic Ketoacidosis and COVID-19. Cureus. 2021;13(2):e13163.
Waldman HS, McAllister MJ. Exogenous Ketones as Therapeutic Signaling Molecules in High-Stress Occupations: Implications for Mitigating Oxidative Stress and Mitochondrial Dysfunction in Future Research. 2020;13:1178638820979029.
Walkenhorst M, Leiber F, Maeschli A, Kapp AN, Spengler-Neff A, Faleschini MT, Garo E, Hamburger M. A multicomponent herbal feed additive improves somatic cell counts in dairy cows - a two stage, multicentre, placebo-controlled long-term on-farm trial. 2020;104(2):439-52.
Wallett L, Kempegowda P, Melson E, Juszczak A, Thomas L, Zhou D, Holmes C, Karamat MA, Ghosh S, Hanif W, Johnson A, Narendran P, Bellary S. Differences in presentation, severity and management of DKA in type 1 and type 2 diabetes during the COVID-19 pandemic. Neurology. 2021;21(Suppl 2):1-2.
Wallia A, Prince G, Touma E, El Muayed M, Seley JJ. Caring for Hospitalized Patients with Diabetes Mellitus, Hyperglycemia, and COVID-19: Bridging the Remaining Knowledge Gaps. Current diabetes reports. 2020;20(12):77.
Walsh JJ, Myette-Côté É, Neudorf H, Little JP. Potential Therapeutic Effects of Exogenous Ketone Supplementation for Type 2 Diabetes: A Review. BMC veterinary research. 2020;26(9):958-69.
Wang B, Hu Y, Mathieu C. Benefit/risk profile of dapagliflozin 5 mg in the DEPICT-1 and -2 trials in individuals with type 1 diabetes and body mass index ≥27 kg/m(2). The Journal of international medical research. 2020;22(11):2151-60.
Wang CT, Chang CW, Lu YC, Lam HC, Ku SJ, Tseng KB, Kao YH. An atypical hyperosmolar hyperglycemic state and diabetic ketoacidosis induced by sodium-glucose cotransporter-2 inhibitors: A case report. Journal of the Formosan Medical Association = Taiwan yi zhi. 2020;119(8):1325-8.
Wang D, Zhang F. Colorimetric Sensor for Online Accurate Detection of Breath Acetone. 2021;6(2):450-3.
Wang F.
Wang G, Li Z, Zhang Y, Pan Y, Chen L. Comparison of Combined Hemodialysis and Hemoperfusion with Hemoperfusion Alone in 106 Patients with Diabetic Ketoacidosis and Acute Renal Failure: A Retrospective Study from a Single Center in China. Medical science monitor : international medical journal of experimental and clinical research. 2021;27:e922753.
Wang J, Zhang M, Liu Z, Wang X, Pang Y, Lu Y, Liu Z. Heterogeneous clinical features of ketosis-prone type 2 diabetes mellitus patients: gender, age, loss of weight and HbA1c. Paediatrics and international child health. 2019;44(4):351-6.
Wang KM, Isom RT. SGLT2 Inhibitor-Induced Euglycemic Diabetic Ketoacidosis: A Case Report. Journal of diabetes. 2020;2(2):218-21.
Wang L, Voss EA, Weaver J, Hester L, Yuan Z. Diabetic ketoacidosis in patients with type 2 diabetes treated with sodium glucose co-transporter 2 inhibitors versus other antihyperglycemic agents: An observational study of four US administrative claims databases. 2019;28(12):1620-8.
Wang R, Kave B, McIlroy E, Kyi M, Colman PG, Fourlanos S. Metabolic outcomes in patients with diabetes mellitus administered SGLT2 inhibitors immediately before emergency or elective surgery: single centre experience and recommendations. British journal of anaesthesia. 2021;127(1):e5-e7.
Wang W, Pei X, Zhang L, Chen Z, Lin D, Duan X, Fan J, Pan Q, Guo L. Application of new international classification of adult-onset diabetes in Chinese inpatients with diabetes mellitus. Diabetes/metabolism research and reviews. 2021;37(7):e3427.
Wani F.
Warncke K.
Warner JT, Bratina N.
Watanabe M. Beneficial effects of the ketogenic diet on nonalcoholic fatty liver disease: A comprehensive review of the literature. Expert review of anticancer therapy. 2020;21(8):e13024.
Watanabe M, Singhal G, Fisher FM, Beck TC, Morgan DA, Socciarelli F, Mather ML, Risi R, Bourke J, Rahmouni K, McGuinness OP, Flier JS, Maratos-Flier E. Liver-derived FGF21 is essential for full adaptation to ketogenic diet but does not regulate glucose homeostasis. Endocrine. 2020;67(1):95-108.
Wei M, Feng L, Zhao W. Efficacy of low-dose insulin combined with electrolyte in the treatment of pediatric diabetic ketoacidosis and its effect on serum inflammatory factors. Cellular and molecular biology (Noisy-le-Grand, France). 2020;66(5):98-104.
Wei Y, Wu C, Su F, Zhang H, Zhang J, Zheng R. Clinical characteristics and outcomes of patients with diabetic ketoacidosis of different severity. Medicine. 2020;99(45):e22838.
Weinberger K, Seick Barbarini D, Simma B. Adherence to Guidelines in the Treatment of Diabetic Ketoacidosis in Children: An Austrian Survey. Pediatric emergency care. 2021;37(5):245-9.
Weiss EJ.
Weiß M, Schramm F, Dahlem D. [Comparative measurement using the GlucoMen®LX PLUS and a reference method to quantify β-hydroxybutyrate in dogs and cats]. Tierarztliche Praxis Ausgabe K, Kleintiere/Heimtiere. 2019;47(6):419-24.
Weld KA, Caputo Oliveira R, Bertics SJ, Erb SJ. Hepatic pyruvate carboxylase expression differed prior to hyperketonemia onset in transition dairy cows. 2020;15(11):e0241929.
Welters A, Meissner T, Konrad K, Freiberg C, Warncke K, Judmaier S, Kordonouri O, Wurm M, Papsch M, Fitzke G, Schmidt SC, Tittel SR, Holl RW. Diabetes management in Wolcott-Rallison syndrome: analysis from the German/Austrian DPV database. Orphanet journal of rare diseases. 2020;15(1):100.
Wen L, Zou X, Chen Y, Bai X, Liang T. Sintilimab-Induced Autoimmune Diabetes in a Patient With the Anti-tumor Effect of Partial Regression. Global pediatric health. 2020;11:2076.
Weng J.
Weng J, Zeng L, Zhang Y, Qu S, Wang X, Li P, Fu L, Ma B, Ye S, Sun J, Lu W, Liu Z, Chen D, Cheng Z, Liu H, Zhang T, Zou J. Henagliflozin as add-on therapy to metformin in patients with type 2 diabetes inadequately controlled with metformin: A multicentre, randomized, double-blind, placebo-controlled, phase 3 trial. Diabetes, obesity & metabolism. 2021;23(8):1754-64.
Wersäll JH, Adolfsson P. Delayed referral is common even when new-onset diabetes is suspected in children. A Swedish prospective observational study of diabetic ketoacidosis at onset of Type 1 diabetes. 2021;22(6):900-8.
Westcott GP, Segal AR, Mitri J, Brown FM. Prolonged glucosuria and relapse of diabetic ketoacidosis related to SGLT2-inhibitor therapy. Endocrinology, diabetes & metabolism. 2020;3(2):e00117.
Wexler DJ, Kim SC, Okada A, Yamana H, Morita K, Sato Y, Yamaguchi S, Kurakawa KI, Michihata N, Matsui H, Fushimi K, Nangaku M, Yamauchi T, Yasunaga H, Kadowaki T. Potassium Concentration in Initial Fluid Therapy and In-Hospital Mortality of Patients with Diabetic Ketoacidosis. Diabetes care. 2021;106(5):e2162-e75.
White H, Heffernan AJ, Worrall S, Grunsfeld A, Thomas M. A Systematic Review of Intravenous β-Hydroxybutyrate Use in Humans - A Promising Future Therapy? Frontiers in medicine. 2021;8:740374.
White H, Venkatesh B, Jones M, Kruger PS, Walsham J, Fuentes H. Inducing ketogenesis via an enteral formulation in patients with acute brain injury:a phase II study. Neurological research. 2020;42(4):275-85.
White HM.
Whitmer RA, Gastélum-Barrios A. Optical Methods Based on Ultraviolet, Visible, and Near-Infrared Spectra to Estimate Fat and Protein in Raw Milk: A Review. BMJ open diabetes research & care. 2020;20(12).
Whitmer RA, Gilsanz P, Quesenberry CP, Karter AJ, Lacy ME. Association of Type 1 Diabetes and Hypoglycemic and Hyperglycemic Events and Risk of Dementia. 2021;97(3):e275-83.
Wiederhold NP.
Wielewicka A, Koyro TF, Thottakara T, Huber TB, Harendza S. [Metabolic acidosis of surprising origin in a 61-year-old female patient]. Nutrients. 2021;62(5):549-54.
Wild SH.
Wilding JPH, Gause-Nilsson IAM, Fredriksson M, Johansson PA, Langkilde AM, Sabatine MS, Raz I.
Willi SM.
Williams DN, Dart AH, Mahajan P, Aaronson EL, Bachur RG, Finkelstein JA, Kulick-Soper CV. Pearls & Oy-sters: Bilateral globus pallidus lesions in a patient with COVID-19. Diagnosis (Berlin, Germany). 2020;95(10):454-7.
Williams E, Timmis A, Kershaw M, Moudiotis C, Drew J, Xing Y. Impact of Diabetic Ketoacidosis on Thyroid Function in Patients with Diabetes Mellitus. BMJ paediatrics open. 2021;2021:2421091.
Williams V, Jayashree M. 0.9% saline versus Plasma-Lyte as initial fluid in children with diabetic ketoacidosis (SPinK trial): a double-blind randomized controlled trial. 2020;24(1):1.
Willner S, Whittemore R, Keene D. "Life or death": Experiences of insulin insecurity among adults with type 1 diabetes in the United States. SSM - population health. 2020;11:100624.
Winn SP, Oo ZT, Htun NN, Soe MHP, Aung MM. Diabetic Ketoacidosis in Coronavirus Disease Patients With Type 2 Diabetes Mellitus. Cureus. 2020;12(8):e9731.
Winters BL, Anthony JC, Verdin E, Newman JC.
Wisnieski L, Brown JL, Holcombe SJ, Gandy JC, Sordillo LM. Serum vitamin D concentrations at dry-off and close-up predict increased postpartum urine ketone concentrations in dairy cattle. Journal of dairy science. 2020;103(2):1795-806.
Włodarczyk A, Cubała WJ. Ketogenic Diet: A Dietary Modification as an Anxiolytic Approach? 2020;12(12).
Wong R, Bach LA, Galindo RJ. Clinical characteristics and outcomes of patients with end-stage renal disease hospitalized with diabetes ketoacidosis. The Medical journal of Australia. 2020;8(1).
Wong R, Bach LA, Perez MM, Clark BC. Reply. The Medical journal of Australia. 2021;231:295-6.
Wong YC, Liu KL, Lee CL. Postoperative extremity gangrene in a patient with type 2 diabetes taking SGLT2 inhibitors: A case report. Medicine. 2021;100(16):e25590.
Worden LT, Abend NS, Bergqvist AGC. Ketogenic diet treatment of children in the intensive care unit: Safety, tolerability, and effectiveness. Seizure. 2020;80:242-8.
Wray J, Yoo MJ, Bridwell RE, Tannenbaum L, Henderson J. ST-Segment Elevation in the Setting of Diabetic Ketoacidosis: Is It Acute Coronary Syndrome? Cureus. 2020;12(3):e7409.
Wu D, Luo YW, Zhang J, Luo B, Zhang K, Yu K, Liu RN, Lin HC, Wei X, Wang ZY, Huang P. Fourier-transform infrared microspectroscopy of pulmonary edema fluid for postmortem diagnosis of diabetic ketoacidosis. Diabetologia. 2021;258:119882.
Wu H, Lau ESH, Yang A, Ma RCW, Kong APS, Chow E, So WY, Chan JCN, Luk AOY. Trends in diabetes-related complications in Hong Kong, 2001-2016: a retrospective cohort study. 2020;19(1):60.
Wu L, Li B. A Case of Severe Diabetic Ketoacidosis Associated with Pembrolizumab Therapy in a Patient with Metastatic Melanoma. Journal of nutrition and metabolism. 2021;14:753-7.
Wu XY, She DM, Wang F, Guo G, Li R, Fang P, Li L, Zhou Y, Zhang KQ, Xue Y. Clinical profiles, outcomes and risk factors among type 2 diabetic inpatients with diabetic ketoacidosis and hyperglycemic hyperosmolar state: a hospital-based analysis over a 6-year period. BMC endocrine disorders. 2020;20(1):182.
Wu ZL, Chen SY, Hu S, Jia X, Wang J, Lai SJ. Metabolomic and Proteomic Profiles Associated With Ketosis in Dairy Cows. Frontiers in genetics. 2020;11:551587.
Wu ZL, Chen SY, Qin C, Jia X, Deng F, Wang J, Lai SJ. Clinical Ketosis-Associated Alteration of Gene Expression in Holstein Cows. European psychiatry : the journal of the Association of European Psychiatrists. 2020;11(2).
Wujcikowska K, Pachura N, Umpierrez G, Rushakoff R, Seley JJ, Zhang JY, Shang T, Han J, Spanakis EK. Hospital Diabetes Meeting 2020. Animals : an open access journal from MDPI. 2020;14(5):928-44.
Xia F, Zhou W. Non-tropical fibrocalculous pancreatic diabetes: case reports and review of recent literature. 2020;48(7):300060520938967.
Xiong X, Wei L, Xiao Y, Han Y, Yang J, Zhao H, Yang M, Sun L. Effects of family history of diabetes on pancreatic β-cell function and diabetic ketoacidosis in newly diagnosed patients with type 2 diabetes: a cross-sectional study in China. 2021;11(1):e041072.
Xu AC, Broome DT, Bena JF, Lansang MC. PREDICTORS FOR ADVERSE OUTCOMES IN DIABETIC KETOACIDOSIS IN A MULTIHOSPITAL HEALTH SYSTEM. Endocrine practice : official journal of the American College of Endocrinology and the American Association of Clinical Endocrinologists. 2020;26(3):259-66.
Xu C, Zia U. Recovery From Acute Kidney Injury With Diabetic Ketoacidosis Following SARS-CoV-2 Infection: A Case Report and Literature Review. Cureus. 2020;12(11):e11702.
Xu L, Mei L, Zhao R, Yi J, Jiang Y, Li R, Zhao Y, Pi L, Li Y. The effects of intro-oral parathyroid hormone on the healing of tooth extraction socket: an experimental study on hyperglycemic rats. Journal of applied oral science : revista FOB. 2020;28:e20190690.
Xu Q, Fan Y, Loor JJ, Liang Y, Sun X, Jia H, Zhao C, Xu C. Adenosine 5'-monophosphate-activated protein kinase ameliorates bovine adipocyte oxidative stress by inducing antioxidant responses and autophagy. Journal of dairy science. 2021;104(4):4516-28.
Xu W.
Xu W, Saccenti E, Vervoort J, Kemp B, Bruckmaier RM, van Knegsel ATM. Short communication: Prediction of hyperketonemia in dairy cows in early lactation using on-farm cow data and net energy intake by partial least square discriminant analysis. Paediatric drugs. 2020;103(7):6576-82.
Xu ZR, Zhu XY, Lu W, Sun WH, Cheng RQ, Ni JW, Xi L, Hussain K, Luo FH, Zhang MY. Altered Serum Amino Acid and Acylcarnitine Profiles in Hyperinsulinemic Hypoglycemia and Ketotic Hypoglycemia. Frontiers in endocrinology. 2020;11:577373.
Yadav D.
Yaghi S.
Yamashita Y, Sakakibara H. Insights into the potential benefits of black soybean (Glycine max L.) polyphenols in lifestyle diseases. 2020;11(9):7321-39.
Yan J.
Yan JW, Spaic T, Liu S. Just the Facts: Diagnosis and treatment of diabetic ketoacidosis in the emergency department. Journal of veterinary internal medicine. 2020;22(1):19-22.
Yan Z, Huang H, Freebern E, Santos DJA, Dai D, Si J, Ma C, Cao J, Guo G, Liu GE, Ma L, Fang L. Integrating RNA-Seq with GWAS reveals novel insights into the molecular mechanism underpinning ketosis in cattle. Brain structure & function. 2020;21(1):489.
Yang D, Zhou Y. Clinical Characteristics of Fulminant Type 1 Diabetes Compared with Typical Type 1 Diabetes: One-Year Follow-Up Study from the Guangdong T1DM Translational Medicine Study. 2020;2020:8726268.
Yang HX, Leng XF, Hu SC, Li C, Qiao LY, Chen ZH, Li T. [Long-term follow-up of efficacy of insulin pump in the treatment of children with type 1 diabetes mellitus]. Diabetes spectrum : a publication of the American Diabetes Association. 2021;23(2):116-20.
Yang L, Bai J, Ju Z, Jiang Q, Wang J, Gao Y, Zhang Y, Wei X, Huang J. Effect of functional single nucleotide polymorphism g.-572 A > G of apolipoprotein A1 gene on resistance to ketosis in Chinese Holstein cows. Research in veterinary science. 2021;135:310-6.
Yang L, Yang G, Li X. Clinical and demographic features among patients with type 1 diabetes mellitus in Henan, China. BMC endocrine disorders. 2021;21(1):131.
Yang W, Zhang B, Xu C, Zhang H, Xia C. Effects of Ketosis in Dairy Cows on Blood Biochemical Parameters, Milk Yield and Composition, and Digestive Capacity. Journal of clinical neurology (Seoul, Korea). 2019;63(4):555-60.
Yao B.
Yao J, Li Y, Jin Y, Chen Y, Tian L, He W. Synergistic cardioptotection by tilianin and syringin in diabetic cardiomyopathy involves interaction of TLR4/NF-κB/NLRP3 and PGC1a/SIRT3 pathways. Journal of investigative medicine : the official publication of the American Federation for Clinical Research. 2021;96:107728.
Yared KE, Mancini GJ. Euglycemic Diabetic Ketoacidosis Associated With Use of SGLT2 Inhibitor After Laparoscopic Roux-en-Y Gastric Bypass. The American surgeon. 2020:3134820940286.
Yaron M, Shalit R, Kreiser D, Cukierman-Yaffe T, Yoeli R. Very restricted carbohydrate (ketogenic) diet: A rare cause of a recurrent hypoglycemic-euglycemic diabetic ketoacidosis in the pregnancy. European journal of obstetrics, gynecology, and reproductive biology. 2020;248:257-8.
Yasuda M, Iizuka K. Sodium-glucose cotransporter 2 inhibitor and sarcopenia in a lean elderly adult with type 2 diabetes: A case report. 2020;11(3):745-7.
Yazıcı D.
Yazıcı MU, Ayar G, Çetinkaya S, Keskin M, Azapağası E, Neşelioğlu S, Erel Ö, Bayrakçı B. Evaluation of Thiol/Disulfide Homeostasis in Pediatric Patients with Diabetic Ketoacidosis. Nutrients. 2020;23(3):185-90.
Ye S, Ran H, Zhang H, Wu H, Li W, Du S, Su Q. Elevated Serum Triglycerides are Associated with Ketosis-Prone Type 2 Diabetes in Young Individuals. Diabetes, metabolic syndrome and obesity : targets and therapy. 2021;14:497-504.
Ye T. Potential selection bias when subjects were excluded because of missing values. The American journal of emergency medicine. 2020;38(3):681.
Yelam A, Nagarajan E, Digala LP, Bollu PC. Hyperglycaemic chorea-ballism or unmasking of Huntington's chorea in a patient with diabetes. 2020;13(3).
Yen TH.
Yeoh E, Peyron PA. Usefulness of a blood glucose and ketone monitoring device as a screening tool for lethal diabetic ketoacidosis. Journal of diabetes investigation. 2021;135(1):293-9.
Yim C, Hussein N, Arnason T. Capecitabine-induced hyperosmolar hyperglycaemic state. 2021;14(3).
Yokoyama A. Associations among liver disease, serum lipid profile, body mass index, ketonuria, meal skipping, and the alcohol dehydrogenase-1B and aldehyde dehydrogenase-2 genotypes in Japanese men with alcohol dependence. Antioxidants (Basel, Switzerland). 2020;50(5):565-77.
Yona A, Haim A. Visits at the primary clinic do not reduce ketoacidosis rates at presentation in type 1 diabetes mellitus. 2021;110(3):995-1000.
Yoshida Y, Fujikawa T. [A case of fulminant type 1 diabetes mellitus in an elderly patient who developed cardiopulmonary arrest from diabetic ketoacidosis and whose imaging course was monitored]. Frontiers in aging neuroscience. 2021;58(3):482-8.
You JH, Song SO. Response: Trends in Hyperglycemic Crisis Hospitalizations and in- and out-of-Hospital Mortality in the Last Decade Based on Korean National Health Insurance Claims Data (Endocrinol Metab 2019;34:275-81, Ji Hong You et al.). 2019;34(4):424-5.
Younis M, Pham J, Asad H, Hamarshi MS. Computer-Based versus Paper-Based Insulin Infusion Algorithms in Diabetic Ketoacidosis. Current diabetes reviews. 2020;16(6):628-34.
Yuan S, Liao J, Cai R, Xiong Y, Zhan H, Zheng Z. Acute pancreatitis concomitant with diabetic ketoacidosis: a cohort from South China. The Journal of international medical research. 2020;48(3):300060520912128.
Yum MS.
Yun K, Daniels G, Gold K, McCowen K, Patel SP. Rapid onset type 1 diabetes with anti-PD-1 directed therapy. Case reports in cardiology. 2020;11(28):2740-6.
Yurista SR, Matsuura TR, Silljé HHW, Nijholt KT, McDaid KS, Shewale SV, Leone TC, Newman JC, Verdin E, van Veldhuisen DJ, de Boer RA, Kelly DP, Westenbrink BD. Ketone Ester Treatment Improves Cardiac Function and Reduces Pathologic Remodeling in Preclinical Models of Heart Failure. Circulation Heart failure. 2021;14(1):e007684.
Yusuff OT, Kolawole BA, Ikem RT, Soyoye DO, Amjo OO. Cardiovascular Risk Indices and Their Impact on Outcome in Patients with Hyperglycaemic Emergencies in a Nigerian Hospital. Journal of the National Medical Association. 2020;112(1):28-35.
Zabeen B, Ahmed B, Nahar J. Young people with type 1 diabetes on insulin pump therapy could fast safely during COVID-19 pandemic Ramadan: A telemonitoring experience in Bangladesh. Journal of diabetes investigation. 2021;12(6):1060-3.
Zagaroli L, Farello G.
Zahran AM, Nafady-Hego H. Analysis of Toll-Like Receptor-2 and 4 Expressions in Peripheral Monocyte Subsets in Patients with Type 1 Diabetes Mellitus. 2021;50(2-3):113-24.
Zaina A, Tarabeih W, Abid A, Kassem S. COVID-19 Pandemic and Ramadan Fasting among Patients with Type 2 Diabetes Mellitus. The Israel Medical Association journal : IMAJ. 2021;23(4):203-7.
Zamboni N, Ince-Dunn G.
Zamuner F, DiGiacomo K, Cameron AWN, Leury BJ. Short communication: Associations between nonesterified fatty acids, β-hydroxybutyrate, and glucose in periparturient dairy goats. Journal of dairy science. 2020;103(7):6672-8.
Zanghi A, Conte F.
Zarnowska IM. Therapeutic Use of the Ketogenic Diet in Refractory Epilepsy: What We Know and What Still Needs to Be Learned. Nutrients. 2020;12(9).
Zavaleta MJC, Flórez CDA, Dueñas EAP, Arroyo JCC. Diabetic ketoacidosis during COVID-19 pandemic in a developing country. diabetes research and clinical practice. 2020;168:108391.
Zebekakis P.
Zeller WP, Jr., DeGraff R, Zeller W. A novel telemedicine protocol improved outcomes for high-risk patients with type 1 diabetes: A 3-month quality improvement project during the COVID-19 pandemic. Journal of clinical and translational endocrinology case reports. 2021;19:100078.
Zezza M, Kosinski C, Mekoguem C, Marino L, Chtioui H, Pitteloud N, Lamine F. Combined immune checkpoint inhibitor therapy with nivolumab and ipilimumab causing acute-onset type 1 diabetes mellitus following a single administration: two case reports. BMC endocrine disorders. 2019;19(1):144.
Zhang B, Li M, Yang W, Loor JJ, Wang S, Zhao Y, Guo H, Ma X, Xia C, Xu C. Orai calcium release-activated calcium modulator 1 (ORAI1) plays a role in endoplasmic reticulum stress in bovine mammary epithelial cells challenged with physiological levels of ketone bodies. Journal of dairy science. 2020;103(5):4691-701.
Zhang F. Effects of Propylene Glycol on Negative Energy Balance of Postpartum Dairy Cows. Nutrients. 2020;10(9).
Zhang J, Chen G, Wang J, Jiang Y, Yang Z, Xu K, Peng J, Zhou S, Jiang L, Li B, Zhang D, Liu Z, Huang L, Chen C, Fang F, Chen Y, Wu Y, Zhong J, Zha J, Yin F, Yu L, Wu Y. Efficacy of the ketogenic diet on ACTH- or corticosteroid-resistant infantile spasm: a multicentre prospective control study. Epileptic disorders : international epilepsy journal with videotape. 2021;23(2):337-45.
Zhang J, Wang K. The Hsp90 Inhibitor 17-DMAG Attenuates Hyperglycemia-Enhanced Hemorrhagic Transformation in Experimental Stroke. 2021;2021:6668442.
Zhang JY, Shang T. Continuous Ketone Monitoring: A New Paradigm for Physiologic Monitoring. 2021;15(4):775-80.
Zhang K, Zhang H, Yi H, Huang G, Zhao X, Yu S, Xu W. The protective effects of 1,3-butanediol acetoacetate diester on decompression sickness in rats. 2021;131(2):435-41.
Zhang M, Xiang H, Fan H, Liu L. Euglycemic diabetic ketoacidosis associated with uremia. 2021;9(2):983-5.
Zhang Q, Vayalumkal J, Ricely J, Gray DL, Raza A. The Difficult Clinical Decision of Thrombolytic Therapy for Submassive Pulmonary Embolism in a Community Hospital. Cureus. 2020;12(10):e11148.
Zhang Q, Wu Y, Lu Y, Fei X. Efficacy and safety of metformin and sodium-glucose co-transporter-2 inhibitors in adults with type1 diabetes: A systematic review and network meta-analysis. Revista clinica espanola. 2020;220(1):8-21.
Zhang W, Chen J, Wu X, Chen L, Wei J, Xue M, Liang Q. Analysing the Clinical Features of Pneumomediastinum Associated with Diabetic Ketoacidosis in 79 Cases. BMJ open diabetes research & care. 2020;13:405-12.
Zhang Y, Costanzo M. Proteomics Reveals that Methylmalonyl-CoA Mutase Modulates Cell Architecture and Increases Susceptibility to Stress. BMC genomics. 2020;21(14).
Zhao C, Bai Y, Fu S, Wu L, Xia C, Xu C. Metabolic alterations in dairy cows with subclinical ketosis after treatment with carboxymethyl chitosan-loaded, reduced glutathione nanoparticles. Journal of veterinary internal medicine. 2020;34(6):2787-99.
Zhao L.
Zhao Y, Guo Y, Xiong B, Gill I. Proposed characterization of the syndrome of epidural pneumatosis (pneumorrhachis) in patients with forceful vomiting from diabetic ketoacidosis as a clinico-radiologic pentad based on systematic literature review & an illustrative case report. Animals : an open access journal from MDPI. 2020;99(35):e21001.
Zheng X.
Zhou D, Thomas L, Melson E, Kolesnyk A, Johnson A, Ghosh S, Narendran P, Kempegowda P. Trends in aetiology, treatment and complications associated with diabetic ketoacidosis (DKA) - a 6-year study at a large tertiary care centre in the West Midlands, United Kingdom. Clinical medicine (London, England). 2020;20(Suppl 2):s68-s9.
Zhou D, Wang J. The Red Blood Cell Distribution Width-Albumin Ratio Was a Potential Prognostic Biomarker for Diabetic Ketoacidosis. 2021;14:5375-80.
Zhou FL.
Zhou X.
Zhu B, Lin Z, Chen X, Gusdon AM, Shen W, Chen J, Zheng L, Sun H, Li Y, Zhu C, Li J, Qu S. Circulating osteocalcin: A potential predictor of ketosis in type 2 diabetes. Diabetes/metabolism research and reviews. 2020;36(4):e3265.
Zhu X, Lin C, Li L, Hu S, Cai X, Ji L. SGLT2i increased the plasma fasting glucagon level in patients with diabetes: A meta-analysis. European journal of pharmacology. 2021;903:174145.
Zilberter Y, Zilberter T. Glucose-Sparing Action of Ketones Boosts Functions Exclusive to Glucose in the Brain. eNeuro. 2020;7(6).
Zou Y, Fineberg S, Pearlman A, Feinman RD, Fine EJ. The effect of a ketogenic diet and synergy with rapamycin in a mouse model of breast cancer. 2020;15(12):e0233662.
Zubkiewicz-Kucharska A, Gorlo A, Noczyńska A. Acute hypoxic hepatitis as a complication of diabetic ketoacidosis in a boy with newly diagnosed diabetes. Medicine. 2020;26(2):108-12.
Zubkiewicz-Kucharska A, Seifert M, Stępkowski M, Noczyńska A. Diagnosis of type 1 diabetes during the SARS-CoV-2 pandemic: Does lockdown affect the incidence and clinical status of patients? Advances in clinical and experimental medicine : official organ Wroclaw Medical University. 2021;30(2):127-34.
